# Supplementary material for: Reversal learning paradigm reveals deficits in cognitive flexibility in the Fmr1 knockout male mouse
Source: F1000Res. 2018 Jun 7;7:711. [Version 1] doi: 10.12688/f1000research.14969.1 (PMC6051189; doi:10.12688/f1000research.14969.1)
Supplement: Learning Trial Data — This datasheet contains the raw data exported from the Ethovision program (Columns A – G) as well as the transformed dataset that was used for analysis for the learning trials (Columns J – T) [file f1000research-7-16297-s0000.tgz › 57e3483d-9664-4fd1-8cd8-decef79a2808_Learning_trial_data.csv]

Raw Export Data	Raw Export Data	Raw Export Data	Raw Export Data	Raw Export Data	Raw Export Data	Raw Export Data					Average Duration	Average Duration	Average Duration	Average Duration	Average Duration	Average Duration	Average Duration	Average Duration	Average Velocity
Trial #	Duration	subject	block	direction	Total	Mean			Subject	Genotype	Block 1	Block 2	Block 3	Block 4	Block 5	Block 6	Block 7	Block 8	All 8 Blocks
					cm	cm/s			124	KO	48.22322275	34.43443375	19.06906875	12.0120115	10.9609605	16.691691	13.538538	12.537537	21.5976605
Trial 1	60.16016	124	1	E	633.2249946	20.87762096			124	KO	59.984985	34.209209	16.84184125	21.87187125	9.85985925	10.1351345	10.46046	13.38838775	22.77836917
Trial 2	60.16016	124	1	W	602.5090273	19.35391002			133	KO	46.39639625	23.0980975	12.98798725	14.664664	7.807807	8.2582575	11.71171125	9.85985925	27.26860168
Trial 3	23.023022	124	1	S	207.3483097	17.26174456			134	KO	26.02602575	10.53553475	27.82782725	16.541541	10.53553475	5.8558555	7.75775725	7.85785725	25.88363122
Trial 4	49.549549	124	1	N	455.5212091	16.13707957			134	WT	47.82282225	16.666666	22.22222175	10.91091025	11.611611	18.76876825	8.75875825	15.01501425	27.44120934
Trial 49	53.953953	124	2	S	622.3887475	20.31915438			150	WT	25.575575	17.99299225	9.409409	8.90890825	7.9579575	8.383383	7.382382	6.381381	23.59443469
Trial 50	16.616616	124	2	W	203.0753864	21.13252475			151	KO	45.295295	12.23723675	19.84484425	15.59059025	11.9119115	7.85785725	12.31231175	12.11211175	28.63869212
Trial 51	46.946946	124	2	N	498.4885107	18.24138763			157	KO	40.16516475	40.54054025	12.93793725	9.6346345	23.498498	25.40039975	17.89289225	22.57257225	27.30209852
Trial 52	20.22022	124	2	E	185.1071711	15.80529845			158	WT	27.27727675	18.643643	10.0600595	7.507507	5.505505	10.93593525	7.93293225	8.53353325	27.85379228
Trial 1	6.106106	124	3	E	77.2886173	27.57548115			160	WT	17.26726675	16.76676625	10.71071025	13.28828775	18.9689685	9.18418375	9.409409	14.2142135	27.38955179
Trial 2	3.203203	124	3	S	34.72472505	17.34501751			161	KO	54.479479	31.85685625	31.881881	42.292292	10.91091025	14.43943875	14.1641635	17.1921915	25.07076942
Trial 3	28.628628	124	3	N	332.0396484	19.86272623			167	KO	46.22122075	55.58058025	19.0940935	16.64164125	6.95695625	20.645645	11.88688625	21.9969965	26.04063588
Trial 4	38.338338	124	3	W	389.2762109	17.8388498			168	KO	33.383383	16.8168165	8.43343275	12.637637	8.658658	6.9569565	10.83583525	13.8638635	29.18735602
Trial 49	7.807807	124	4	W	110.5983547	26.30661792			177	KO	31.306306	32.9829825	23.1731725	44.49449425	17.592592	24.97497425	7.8828825	9.43443375	28.32697843
Trial 50	12.212212	124	4	N	204.3344168	30.01913465			178	KO	14.31431375	22.6726725	22.44744675	27.57757725	20.32032	17.2672665	17.6426425	21.371371	29.13973879
Trial 51	7.107107	124	4	E	56.96009507	15.80641403			184	WT	36.73673625	29.72972925	15.74074	26.45145075	6.0310305	17.06706675	11.0610605	13.938938	23.7113124
Trial 52	20.92092	124	4	S	214.5022149	19.84145424			186	WT	39.31431375	8.08308225	34.8098095	7.05705625	11.86186125	9.1591585	3.503503	18.2182175	28.39247078
Trial 1	22.722722	124	5	E	282.669289	21.23207551			188	WT	28.37837775	13.76376325	28.35335275	11.686686	30.0300295	23.27327275	12.562562	15.31531475	24.73035054
Trial 2	7.407407	124	5	N	79.43332537	20.34714192			189	WT	22.0470465	30.205205	11.68668625	14.2642635	20.72072025	9.684684	6.83183125	17.642642	30.16752414
Trial 3	4.404404	124	5	S	47.26954876	17.48972692			197	KO	34.8598595	18.74374325	30.755755	16.3163155	7.9829825	11.28628575	4.4294285	8.40840775	27.09124933
Trial 4	9.309309	124	5	W	107.8963321	18.58422677			198	KO	30.2552545	23.97397325	13.63863825	11.711711	5.98098025	12.1621615	7.1071065	6.25625575	27.44491403
Trial 49	36.236236	124	6	N	463.2618478	20.94110966			203	WT	60.135135	30.65565475	12.8378375	21.546546	9.70970925	11.9869865	12.1871865	16.0660655	22.80465199
Trial 50	13.513513	124	6	W	152.8808382	21.51098642			204	WT	49.09909875	18.39339275	43.7687685	41.9919915	34.8098095	25.32532475	15.21521475	37.06206175	24.39882581
Trial 51	5.005004	124	6	E	78.92979502	34.28301251			229	KO	25.8008005	17.9679675	16.46646575	13.538538	12.337337	11.411411	4.90490425	8.53353275	26.68884999
Trial 52	12.012011	124	6	S	125.6971795	19.31868176			230	KO	32.3823815	12.0870865	21.92192125	9.83483425	6.731731	7.407407	9.509509	4.654654	28.28967034
Trial 1	3.003002	124	7	S	48.1274651	25.3049171			231	KO	60.11011	25.9759755	12.81281225	9.15915875	10.18518475	10.83583525	12.21221175	6.506506	28.27398499
Trial 2	4.104104	124	7	W	54.77437209	22.79983284
Trial 3	20.42042	124	7	N	229.8141232	20.68327478
Trial 4	26.626626	124	7	E	299.0682218	19.40059148
Trial 51	2.502502	124	8	W	49.40604669	37.96668461
Trial 52	6.906906	124	8	E	93.23005694	23.88124195
Trial 53	20.32032	124	8	S	234.9142956	21.33447983
Trial 54	20.42042	124	8	N	232.3888858	22.32273594
Trial 5	59.95996	125	1	E	653.5735313	19.66626903
Trial 6	60.16016	125	1	W	626.2073511	19.01462082
Trial 7	59.85986	125	1	S	540.8274449	17.59890796
Trial 8	59.95996	125	1	N	545.7236131	17.41782499
Trial 53	38.138138	125	2	S	504.0163579	22.37832449
Trial 54	13.313313	125	2	W	130.0586046	16.65749324
Trial 55	59.95996	125	2	N	687.2841052	21.19125478
Trial 56	25.425425	125	2	E	328.8861944	21.06136675
Trial 5	47.347347	125	3	E	606.4564929	23.39188637
Trial 6	3.703703	125	3	S	34.75322312	15.09498521
Trial 7	7.907907	125	3	N	93.22083404	20.69502133
Trial 8	8.408408	125	3	W	100.4288725	22.29519799
Trial 53	10.61061	125	4	W	175.6750419	26.193937
Trial 54	40.54054	125	4	N	548.8694804	23.63449935
Trial 55	7.407407	125	4	E	119.1451281	23.33843568
Trial 56	28.928928	125	4	S	352.0193404	22.54277933
Trial 5	2.602602	125	5	E	76.47149161	47.74691898
Trial 6	4.804804	125	5	N	69.26596161	24.71310666
Trial 7	24.524524	125	5	S	289.6315623	20.37618419
Trial 8	7.507507	125	5	W	73.79589674	18.90309998
Trial 53	12.012011	125	6	N	114.0185826	19.63871982
Trial 54	5.905905	125	6	W	54.95854062	21.11676358
Trial 55	7.407407	125	6	E	89.30140414	23.47687675
Trial 56	15.215215	125	6	S	176.2005017	22.28155105
Trial 5	11.411411	125	7	S	192.4572051	27.46639573
Trial 6	13.513513	125	7	W	159.0286984	22.69568179
Trial 7	6.706706	125	7	N	54.00473122	21.58030444
Trial 8	10.21021	125	7	E	133.9274373	21.57959987
Trial 55	2.802802	125	8	W	25.13687727	20.92647126
Trial 56	8.708708	125	8	E	156.5404143	28.95997814
Trial 57	3.003002	125	8	S	60.13654303	33.37580768
Trial 58	39.039039	125	8	N	453.7330852	21.89754915
Trial 9	60.16016	133	1	E	696.7506028	23.51533156
Trial 10	29.129129	133	1	W	349.6950104	21.83407943
Trial 11	36.136136	133	1	S	415.1632627	20.43094249
Trial 12	60.16016	133	1	N	737.1701374	21.04094289
Trial 57	4.904904	133	2	S	51.12348547	23.21470822
Trial 58	14.014014	133	2	W	179.6799606	25.28173443
Trial 59	55.055054	133	2	N	755.8783891	24.758115
Trial 60	18.418418	133	2	E	232.5842808	24.20329687
Trial 9	17.217217	133	3	E	225.4413666	24.47998391
Trial 10	11.911911	133	3	S	210.3497459	26.94095021
Trial 11	6.906906	133	3	N	100.1680776	26.33364954
Trial 12	15.915915	133	3	W	236.1159572	24.31751277
Trial 97	19.919919	133	4	W	289.8066981	27.57303944
Trial 98	6.706706	133	4	n	87.04236338	20.22216653
Trial 99	26.026025	133	4	E	310.5817369	26.29416026
Trial 100	6.006006	133	4	s	56.17326816	18.70570658
Trial 9	6.906906	133	5	E	108.1981104	31.79114285
Trial 10	6.006005	133	5	N	110.2269335	35.52152322
Trial 11	13.613613	133	5	S	265.0437538	34.83929192
Trial 12	4.704704	133	5	W	70.96617921	27.26740479
Trial 57	8.408408	133	6	N	194.3711185	35.95866048
Trial 58	4.004003	133	6	W	61.51476138	32.34384635
Trial 59	13.613613	133	6	E	230.4128535	30.6910015
Trial 60	7.007006	133	6	S	86.15100787	26.08023511
Trial 9	11.211211	133	7	S	146.7300157	24.84462934
Trial 10	14.314314	133	7	W	259.487243	29.79629274
Trial 11	12.912912	133	7	N	205.2040548	27.33318799
Trial 12	8.408408	133	7	E	168.9739466	38.36477746
Trial 59	15.515515	133	8	W	258.5362692	29.34973382
Trial 60	6.406406	133	8	E	135.0999945	38.5614087
Trial 61	4.604604	133	8	S	53.13566164	23.07936397
Trial 62	12.912912	133	8	N	188.0478388	27.62643344
Trial 13	4.104104	134	1	E	149.9132073	65.11453821
Trial 14	60.16016	134	1	W	664.9208441	20.00770772
Trial 15	12.312312	134	1	S	176.3360866	26.29250385
Trial 16	27.527527	134	1	N	276.5077893	18.05432553
Trial 61	21.821821	134	2	S	301.3467933	25.08711985
Trial 62	5.905905	134	2	W	55.73526849	21.4152265
Trial 63	6.406406	134	2	N	85.33513526	23.68049907
Trial 64	8.008007	134	2	E	79.78296585	18.53561882
Trial 13	25.825825	134	3	E	364.0731185	25.6133212
Trial 14	60.16016	134	3	S	675.8848697	21.16642571
Trial 15	18.318318	134	3	N	197.6640034	20.14963355
Trial 16	7.007006	134	3	W	76.31428848	16.94178015
Trial 61	17.217217	134	4	W	249.4260139	23.95928518
Trial 62	24.824824	134	4	N	313.7391338	24.87502247
Trial 63	15.515515	134	4	E	155.5499966	20.44663566
Trial 64	8.608608	134	4	S	121.2465525	26.33158077
Trial 13	11.811811	134	5	E	228.0912827	29.59262779
Trial 14	14.514514	134	5	N	184.7709602	23.66491125
Trial 15	10.010009	134	5	S	164.2696939	28.79042753
Trial 16	5.805805	134	5	W	75.54157646	20.39622496
Trial 61	7.207207	134	6	N	144.1887078	29.39685442
Trial 62	4.304304	134	6	W	76.12990335	26.22544899
Trial 63	2.502502	134	6	E	52.46017044	34.93849012
Trial 64	9.409409	134	6	S	133.1273008	25.57581186
Trial 13	7.507507	134	7	S	113.8715929	25.85402504
Trial 14	6.506506	134	7	W	86.8072669	27.10012837
Trial 15	7.107107	134	7	N	87.24774523	24.21125533
Trial 16	9.909909	134	7	E	183.9280441	31.68003089
Trial 63	6.006005	134	8	W	53.12508051	16.08242037
Trial 64	12.412412	134	8	E	275.7961492	29.31068998
Trial 65	5.505505	134	8	S	137.3610784	30.49417946
Trial 66	7.507507	134	8	N	120.2024834	27.29144837
Trial 17	60.06006	150	1	E	813.4181524	22.14181685
Trial 18	54.554554	150	1	W	499.7910556	17.04065682
Trial 19	48.748748	150	1	S	508.3650165	19.83815099
Trial 20	27.927927	150	1	N	325.376256	19.58137283
Trial 65	43.743743	150	2	S	653.5064239	25.70287979
Trial 66	10.71071	150	2	W	95.07203578	17.26853383
Trial 67	6.506506	150	2	N	108.4742102	29.28805742
Trial 68	5.705705	150	2	E	87.95843896	27.45952961
Trial 17	22.222222	150	3	E	305.1638886	28.49147273
Trial 18	1.501501	150	3	S	22.70521463	25.20278232
Trial 19	29.229229	150	3	N	401.9505596	24.04482402
Trial 20	35.935935	150	3	W	472.8143164	22.81844287
Trial 65	5.805805	150	4	W	86.750677	30.95141429
Trial 66	10.91091	150	4	N	173.4170229	29.36331407
Trial 67	13.513513	150	4	E	246.9625404	44.85740021
Trial 68	13.413413	150	4	S	248.7193877	34.03708531
Trial 17	15.615615	150	5	E	234.4884954	28.22337142
Trial 18	9.509509	150	5	N	161.4125404	31.61788443
Trial 19	4.504504	150	5	S	46.82347094	21.26211488
Trial 20	16.816816	150	5	W	197.9790055	22.47510962
Trial 65	21.321321	150	6	N	324.2506839	24.53988693
Trial 66	14.014013	150	6	W	195.4212212	23.80802427
Trial 67	14.614614	150	6	E	205.1031142	26.96025533
Trial 68	25.125125	150	6	S	323.299425	22.27420833
Trial 17	14.614614	150	7	S	178.6344088	24.11566143
Trial 18	6.006006	150	7	W	77.10883838	26.56267366
Trial 19	5.605605	150	7	N	88.90846714	29.60651878
Trial 20	8.808808	150	7	E	119.2102821	28.35503221
Trial 67	18.818818	150	8	W	260.5552418	25.02832742
Trial 68	2.602602	150	8	E	96.81907379	74.40179603
Trial 69	14.614614	150	8	S	286.788627	27.02847546
Trial 70	24.024023	150	8	N	323.6176216	23.77162485
Trial 21	15.015014	151	1	E	255.2319396	34.45632769
Trial 22	60.16016	151	1	W	675.8365801	20.27509234
Trial 23	6.506506	151	1	S	68.26937901	22.00037395
Trial 24	20.62062	151	1	N	213.9418462	21.80896641
Trial 69	29.829829	151	2	S	326.2143208	21.72587975
Trial 70	17.617617	151	2	W	219.8200187	21.96002018
Trial 71	15.615615	151	2	N	182.0112848	21.9071352
Trial 72	8.908908	151	2	E	127.4414014	27.67695003
Trial 21	16.816816	151	3	E	218.5491021	22.2786267
Trial 22	11.511511	151	3	S	180.8711482	27.37731961
Trial 23	6.406406	151	3	N	105.5282704	28.49264235
Trial 24	2.902903	151	3	W	38.97525656	24.33516934
Trial 69	5.905905	151	4	W	75.28223518	26.8596298
Trial 70	10.31031	151	4	N	166.4050265	33.24761166
Trial 71	11.411411	151	4	E	110.7795858	18.14243849
Trial 72	8.008007	151	4	S	75.01549613	19.72117185
Trial 21	2.202202	151	5	E	26.41836049	21.99329109
Trial 22	15.615615	151	5	N	202.1066056	22.68589948
Trial 23	4.404404	151	5	S	54.26675712	18.69395997
Trial 24	9.609609	151	5	W	100.8919874	19.01718609
Trial 69	15.915915	151	6	N	263.9110969	27.75234064
Trial 70	6.106106	151	6	W	61.94359383	20.62721441
Trial 71	8.408408	151	6	E	130.7385616	29.68359248
Trial 72	3.103103	151	6	S	26.317439	13.83741753
Trial 21	2.502502	151	7	S	25.08066553	17.89685844
Trial 22	3.103103	151	7	W	38.49384129	27.46812736
Trial 23	18.218218	151	7	N	245.2384459	25.25703028
Trial 24	5.705705	151	7	E	76.44576406	24.63526743
Trial 71	4.104104	151	8	W	68.13492121	21.27086999
Trial 72	7.907907	151	8	E	122.6346734	25.52333853
Trial 73	5.205205	151	8	S	52.43267458	16.36881685
Trial 74	8.308308	151	8	N	129.3242759	30.04534426
Trial 1	31.831831	157	1	E	475.8334928	27.16329967
Trial 2	60.06006	157	1	W	673.8026654	20.52222175
Trial 3	60.16016	157	1	S	665.2435472	19.26313852
Trial 4	29.129129	157	1	N	285.1065937	17.36715769
Trial 55	6.406406	157	2	S	83.43029487	24.51378232
Trial 56	30.13013	157	2	W	419.4074829	24.64636373
Trial 57	9.509509	157	2	N	124.1418409	24.80353423
Trial 58	2.902902	157	2	E	77.74565697	45.68704355
Trial 1	25.225225	157	3	E	360.2437265	27.05891232
Trial 2	9.509509	157	3	S	127.9532955	26.0868163
Trial 3	30.73073	157	3	N	405.8360972	20.47627902
Trial 4	13.913913	157	3	W	177.5076327	20.61978337
Trial 53	13.613613	157	4	W	198.0265733	27.09979694
Trial 54	23.523523	157	4	N	309.9630706	24.77224144
Trial 55	16.016016	157	4	E	243.7509264	25.90501922
Trial 56	9.209209	157	4	S	108.5374123	23.06995877
Trial 1	9.209209	157	5	E	119.7405457	24.41241046
Trial 2	4.004004	157	5	N	115.6512665	48.1398535
Trial 3	27.927927	157	5	S	411.9365874	24.49551373
Trial 4	6.506506	157	5	W	66.26759191	21.35526582
Trial 53	2.902902	157	6	N	10.71825448	5.948634693
Trial 54	15.215215	157	6	W	255.2759187	27.1298585
Trial 55	3.303303	157	6	E	146.2154065	85.92309087
Trial 56	10.010009	157	6	S	135.4949194	25.06656082
Trial 1	11.211211	157	7	S	186.6214172	28.24770152
Trial 2	15.915915	157	7	W	224.8010764	23.89110434
Trial 3	3.603603	157	7	N	73.61364782	36.77004103
Trial 4	18.518518	157	7	E	381.001365	36.59805409
Trial 53	6.106106	157	8	W	82.57082577	26.60911004
Trial 54	34.734734	157	8	E	515.6047032	26.55098807
Trial 55	3.503503	157	8	S	102.6171057	53.95486758
Trial 56	4.104104	157	8	N	37.93049377	22.28974381
Trial 5	49.449449	158	1	E	623.4170124	23.06643083
Trial 6	60.16016	158	1	W	667.1615064	20.07513862
Trial 7	44.844844	158	1	S	526.1255268	22.95194249
Trial 8	6.206206	158	1	N	107.2472025	27.47178952
Trial 59	60.16016	158	2	S	758.6435559	23.17690432
Trial 60	28.628628	158	2	W	351.3876388	22.21748176
Trial 61	60.16016	158	2	N	755.6973672	21.81911424
Trial 62	13.213213	158	2	E	152.5671455	22.74843459
Trial 5	9.309309	158	3	E	205.5729402	38.74857876
Trial 6	15.515515	158	3	S	198.8864417	20.48324109
Trial 7	17.917917	158	3	N	245.4371649	24.2764089
Trial 8	9.009008	158	3	W	133.0168637	28.88779993
Trial 57	6.506507	158	4	W	91.23356449	25.31731117
Trial 58	7.407407	158	4	N	116.0044866	28.26550275
Trial 59	11.211211	158	4	E	177.2211821	26.82486019
Trial 60	13.413413	158	4	S	162.9720895	23.59552197
Trial 5	21.421421	158	5	E	400.0883826	31.22565829
Trial 6	29.229229	158	5	N	407.6892091	25.29699799
Trial 7	28.928928	158	5	S	370.4533226	22.29414186
Trial 8	14.414414	158	5	W	167.7883592	20.69389443
Trial 57	49.549549	158	6	N	692.5822712	25.72080694
Trial 58	27.027026	158	6	W	341.6944208	23.87081361
Trial 59	8.608608	158	6	E	132.3995392	31.49219021
Trial 60	16.416416	158	6	S	289.7209336	26.07488272
Trial 5	18.918918	158	7	S	266.193114	23.95738921
Trial 6	31.531531	158	7	W	411.7280815	24.05357915
Trial 7	17.617617	158	7	N	223.4577154	25.08251625
Trial 8	3.503503	158	7	E	201.5681491	87.55048969
Trial 57	41.941942	158	8	W	645.4121668	25.28497282
Trial 58	8.208208	158	8	E	155.6900832	33.092435
Trial 59	13.613613	158	8	S	165.4727015	24.67271367
Trial 60	26.526526	158	8	N	341.6488508	23.37720959
Trial 9	23.123123	160	1	E	300.8394253	24.2369856
Trial 10	53.653653	160	1	W	618.1052913	20.44659671
Trial 11	6.706706	160	1	S	77.84669392	16.90626242
Trial 12	25.625625	160	1	N	277.1115449	20.06046394
Trial 63	10.11011	160	2	S	172.1939495	32.45694723
Trial 64	14.014013	160	2	W	207.3756802	26.90498211
Trial 65	33.933933	160	2	N	470.2305969	24.85504188
Trial 66	16.516516	160	2	E	198.4166532	23.59740395
Trial 9	7.007006	160	3	E	82.79186359	21.76555389
Trial 10	7.407407	160	3	S	121.5106471	28.23004036
Trial 11	5.405405	160	3	N	66.62992091	22.18775147
Trial 12	20.42042	160	3	W	232.9219832	21.34761694
Trial 61	11.711711	160	4	W	140.02617	24.54142884
Trial 62	10.71071	160	4	N	176.4911399	28.43785539
Trial 63	3.103103	160	4	E	17.94192695	14.93664258
Trial 64	4.504504	160	4	S	86.94602964	34.74363322
Trial 9	6.206206	160	5	E	198.9572751	56.78812948
Trial 10	5.505505	160	5	N	117.8600801	34.6300622
Trial 11	6.506506	160	5	S	91.80107438	26.97330872
Trial 12	3.803803	160	5	W	52.95653918	27.84401871
Trial 61	12.712712	160	6	N	243.5364413	37.42966951
Trial 62	10.41041	160	6	W	168.7295042	31.21493806
Trial 63	8.808808	160	6	E	122.4579204	26.59466996
Trial 64	11.811811	160	6	S	155.5779715	25.47908425
Trial 9	9.009008	160	7	S	174.1458188	34.7943245
Trial 10	10.71071	160	7	W	142.8530455	27.98241866
Trial 11	4.104104	160	7	N	62.91154544	28.56755299
Trial 12	7.907907	160	7	E	184.2212696	34.08093155
Trial 61	3.003003	160	8	W	60.10624166	26.10703738
Trial 62	6.606606	160	8	E	119.5339039	33.17066328
Trial 63	9.209209	160	8	S	134.1489748	27.34997488
Trial 64	15.315315	160	8	N	202.8140522	26.65936236
Trial 13	28.828828	161	1	E	515.7359977	31.6086106
Trial 14	10.31031	161	1	W	137.3630624	21.44151955
Trial 15	8.608608	161	1	S	91.87513036	18.35665356
Trial 16	21.321321	161	1	N	239.7678428	19.31678768
Trial 67	5.105105	161	2	S	46.50059454	17.86695305
Trial 68	5.005004	161	2	W	55.33743384	23.03419379
Trial 69	38.838838	161	2	N	539.652832	22.74739143
Trial 70	18.118118	161	2	E	202.3072162	20.21048957
Trial 13	17.617617	161	3	E	291.727563	30.04493946
Trial 14	3.103103	161	3	S	44.47062691	22.21306949
Trial 15	13.113113	161	3	N	214.6838982	27.49606237
Trial 16	9.009008	161	3	W	104.6948809	22.73699161
Trial 65	8.808808	161	4	W	80.48304829	17.10692713
Trial 66	18.418418	161	4	N	267.83969	26.23253199
Trial 67	5.405405	161	4	E	166.8381188	53.76494983
Trial 68	20.52052	161	4	S	326.1417958	27.6114924
Trial 13	7.107107	161	5	E	84.9380732	20.20312588
Trial 14	38.838838	161	5	N	529.3006222	23.92629916
Trial 15	5.505505	161	5	S	108.2512562	38.62249463
Trial 16	24.424424	161	5	W	345.3417731	23.7928621
Trial 65	3.103103	161	6	N	52.15253896	32.56275063
Trial 66	11.611611	161	6	W	170.9309756	22.76800034
Trial 67	14.614614	161	6	E	189.3227711	25.55857798
Trial 68	7.407407	161	6	S	198.1653155	44.99256098
Trial 13	18.518518	161	7	S	263.313523	25.29329367
Trial 14	5.505505	161	7	W	70.16954664	24.17219514
Trial 15	6.506506	161	7	N	98.33430303	27.28777893
Trial 16	7.107107	161	7	E	157.9043485	42.63418012
Trial 65	32.232232	161	8	W	414.0574087	25.06929918
Trial 66	13.813813	161	8	E	432.1729971	50.79306352
Trial 67	3.903903	161	8	S	28.32157182	12.86057582
Trial 68	6.906906	161	8	N	116.1889223	34.13903557
Trial 17	40.040039	167	1	E	672.9826306	30.98200512
Trial 18	60.16016	167	1	W	678.9822288	20.74322253
Trial 19	57.657657	167	1	S	591.5679774	17.58857949
Trial 20	60.06006	167	1	N	648.3499087	18.19386304
Trial 71	44.444444	167	2	S	573.1061561	22.71955686
Trial 72	24.424424	167	2	W	286.0952291	21.17103962
Trial 73	23.523523	167	2	N	270.7797469	21.29991282
Trial 74	35.035034	167	2	E	385.7693147	18.43940238
Trial 17	26.626626	167	3	E	466.0771204	31.24906513
Trial 18	6.806806	167	3	S	131.1061038	39.68940249
Trial 19	36.036035	167	3	N	416.0526986	20.88626294
Trial 20	58.058057	167	3	W	539.4876772	16.89492126
Trial 69	60.16016	167	4	W	794.3458392	22.60830748
Trial 70	60.16016	167	4	N	705.6284521	20.91758428
Trial 71	25.625625	167	4	E	317.9752846	23.18666689
Trial 72	23.223223	167	4	S	249.8629708	18.91009438
Trial 17	8.408408	167	5	E	204.5215452	39.291738
Trial 18	15.015014	167	5	N	253.7068879	26.96310332
Trial 19	16.016015	167	5	S	266.0793036	28.89274192
Trial 20	4.204204	167	5	W	63.07383099	23.33730969
Trial 69	7.607607	167	6	N	100.8689036	25.83794674
Trial 70	24.424424	167	6	W	322.728823	23.88193958
Trial 71	12.012011	167	6	E	197.4908072	26.66126361
Trial 72	13.713713	167	6	S	229.8080271	26.08843724
Trial 17	5.505505	167	7	S	87.13464417	24.87071545
Trial 18	28.828828	167	7	W	413.6706389	25.82856043
Trial 19	12.512512	167	7	N	168.2436183	25.08588737
Trial 20	9.809809	167	7	E	213.5063416	47.39843743
Trial 69	4.004003	167	8	W	34.47837166	17.22194947
Trial 70	17.417417	167	8	E	244.405544	25.97458792
Trial 71	30.030029	167	8	S	483.5274126	25.55787583
Trial 72	17.317317	167	8	N	246.3363991	23.8922408
Trial 21	13.313313	168	1	E	222.4978028	31.75362101
Trial 22	59.95996	168	1	W	752.0208145	22.09614623
Trial 23	59.759759	168	1	S	699.6411929	19.57818669
Trial 24	51.851851	168	1	N	510.9637936	17.54133974
Trial 75	59.95996	168	2	S	876.6439859	25.83383634
Trial 76	42.042041	168	2	W	508.2150776	21.51300141
Trial 77	60.16016	168	2	N	682.6694957	20.41876168
Trial 78	60.16016	168	2	E	605.7843681	18.1191161
Trial 21	25.425425	168	3	E	411.349855	29.56391815
Trial 22	21.621621	168	3	S	292.6860146	22.3201001
Trial 23	7.507507	168	3	N	43.46606889	25.54270421
Trial 24	21.821821	168	3	W	269.5907552	21.04071649
Trial 73	16.116116	168	4	W	235.9471576	27.09324365
Trial 74	6.706706	168	4	N	97.95340509	27.18209444
Trial 75	20.52052	168	4	E	276.5529671	26.06380921
Trial 76	23.223223	168	4	S	354.6332115	26.04990492
Trial 21	13.913913	168	5	E	262.1546776	31.17769167
Trial 22	4.504504	168	5	N	52.23292712	26.09033047
Trial 23	4.604604	168	5	S	43.11062583	19.57613709
Trial 24	4.804804	168	5	W	72.62077265	23.40262144
Trial 73	8.108108	168	6	N	116.0783723	31.34117582
Trial 74	10.91091	168	6	W	198.4498443	30.03809524
Trial 75	9.609609	168	6	E	153.5607396	35.67610143
Trial 76	53.953953	168	6	S	733.7011188	23.4925473
Trial 21	2.802802	168	7	S	63.97745843	37.59618356
Trial 22	2.902902	168	7	W	55.8769267	31.01170926
Trial 23	28.328328	168	7	N	427.5813513	26.0459652
Trial 24	13.513513	168	7	E	199.2339005	25.19426103
Trial 73	3.003002	168	8	W	50.55002612	28.05524844
Trial 74	9.309309	168	8	E	190.0462055	31.64269671
Trial 75	59.359359	168	8	S	870.4490819	26.92194048
Trial 76	16.316316	168	8	N	243.5149618	24.32714264
Trial 42	29.629629	176	1	E	602.9820714	38.86314458
Trial 43	60.16016	176	1	W	720.6812515	21.95002428
Trial 44	8.408408	176	1	S	56.64381358	15.29382196
Trial 45	35.335335	176	1	N	426.9102976	22.09758778
Trial 95	32.532532	176	2	S	369.9380991	20.08522609
Trial 96	10.31031	176	2	W	106.1465199	17.97294008
Trial 97	13.313313	176	2	N	195.7302317	21.97017343
Trial 98	11.111111	176	2	E	222.6752658	27.12836296
Trial 41	7.607607	176	3	E	107.0719814	23.25324576
Trial 42	2.902902	176	3	S	47.32229275	33.76786981
Trial 43	17.517517	176	3	N	286.9711001	26.79291306
Trial 44	5.705705	176	3	W	56.92986619	21.87420951
Trial 93	21.821821	176	4	W	260.6072401	22.06327203
Trial 94	11.511511	176	4	N	119.9717465	21.02662798
Trial 95	9.909909	176	4	E	107.361434	23.31611423
Trial 96	7.307307	176	4	S	71.0418293	20.27736895
Trial 41	13.713713	176	5	E	184.1889361	23.89672363
Trial 42	3.803803	176	5	N	60.71749776	28.88417091
Trial 43	3.703703	176	5	S	60.50967696	31.81536994
Trial 44	13.413413	176	5	W	170.7951307	24.0315855
Trial 93	3.603603	176	6	N	126.1998117	60.03510228
Trial 94	17.517517	176	6	W	194.3170615	22.31295251
Trial 95	3.403403	176	6	E	127.957792	85.21989674
Trial 96	3.303303	176	6	S	100.1786267	58.86938054
Trial 41	2.302302	176	7	S	39.9025257	36.23875085
Trial 42	18.018017	176	7	W	208.8085199	21.07067691
Trial 43	9.209209	176	7	N	112.2161446	22.87836103
Trial 44	13.813813	176	7	E	236.6937532	31.95366196
Trial 93	3.603603	176	8	W	59.48324598	29.71187893
Trial 94	25.125125	176	8	E	450.8793994	31.94528507
Trial 95	16.516516	176	8	S	227.6140986	26.75135406
Trial 96	10.21021	176	8	N	113.6740136	20.64733942
Trial 46	37.737737	177	1	E	469.2647632	21.80444611
Trial 47	60.16016	177	1	W	740.7927017	23.8726517
Trial 48	14.214214	177	1	S	166.9695774	21.11426169
Trial 49	13.113113	177	1	N	141.5353813	19.91461587
Trial 99	7.607607	177	2	S	133.0556547	23.73618341
Trial 100	60.16016	177	2	W	821.9712027	22.93713071
Trial 101	60.16016	177	2	N	584.9678025	18.3768168
Trial 102	4.004003	177	2	E	196.5760426	98.18981993
Trial 45	3.003002	177	3	E	69.5345475	34.73253347
Trial 46	60.16016	177	3	S	848.9174077	26.17493567
Trial 47	22.022021	177	3	N	285.6453554	22.29373527
Trial 48	7.507507	177	3	W	87.76925604	20.391038
Trial 97	60.06006	177	4	W	821.4569716	24.5699331
Trial 98	44.544544	177	4	N	523.7727701	22.55383681
Trial 99	60.16016	177	4	E	786.1005846	24.77333175
Trial 100	13.213213	177	4	S	126.5997711	17.81313005
Trial 45	44.544544	177	5	E	744.4027014	29.16306387
Trial 46	9.509509	177	5	N	123.3046041	22.39660311
Trial 47	10.91091	177	5	S	183.8221513	28.69349679
Trial 48	5.405405	177	5	W	61.57531692	19.843141
Trial 97	20.22022	177	6	N	303.9481239	24.88887061
Trial 98	54.854854	177	6	W	708.6400277	22.40289138
Trial 99	2.802802	177	6	E	123.926784	95.23306229
Trial 100	22.022021	177	6	S	221.1283101	20.0824794
Trial 45	1.501501	177	7	S	11.04969127	15.76950374
Trial 46	14.114114	177	7	W	169.5317822	23.85383261
Trial 47	8.408408	177	7	N	127.1455772	25.4036987
Trial 48	7.507507	177	7	E	159.1567182	34.56469202
Trial 97	4.404404	177	8	W	67.69889051	26.01200594
Trial 98	15.815815	177	8	E	241.8186453	30.57933543
Trial 99	4.904904	177	8	S	44.53091276	18.53598999
Trial 100	12.612612	177	8	N	196.2172467	25.79224256
Trial 50	3.603603	178	1	E	109.245342	68.21008962
Trial 51	7.607607	178	1	W	284.5324822	61.79301018
Trial 52	12.012011	178	1	S	136.0342569	18.61619717
Trial 54	34.034034	178	1	N	539.4348004	30.27503394
Trial 103	17.117117	178	2	S	329.4735529	37.40272054
Trial 104	17.117117	178	2	W	212.1854942	23.81720738
Trial 105	21.221221	178	2	N	256.1008699	23.68932537
Trial 106	35.235235	178	2	E	450.5784243	25.43095791
Trial 49	38.538538	178	3	E	526.7410228	25.42097952
Trial 50	33.433433	178	3	S	429.2646834	22.33518442
Trial 51	8.908908	178	3	N	106.6815072	21.31496073
Trial 52	8.908908	178	3	W	100.8376403	19.7523178
Trial 101	17.017016	178	4	W	217.564497	25.57022075
Trial 102	35.035035	178	4	N	372.7267402	22.98481387
Trial 103	11.211211	178	4	E	141.2216446	28.21609275
Trial 104	47.047047	178	4	S	583.9168011	22.78644373
Trial 49	7.507507	178	5	E	134.4867749	37.32007701
Trial 50	7.507507	178	5	N	120.6307976	30.9000454
Trial 51	60.16016	178	5	S	816.7029794	25.02717791
Trial 52	6.106106	178	5	W	73.60286049	21.00834327
Trial 101	7.007006	178	6	N	111.8236947	25.38906058
Trial 102	12.912912	178	6	W	182.2449965	28.44729816
Trial 103	19.519519	178	6	E	299.8237581	27.99288931
Trial 104	29.629629	178	6	S	402.2078286	24.65065339
Trial 49	2.102102	178	7	S	28.45002607	28.42158914
Trial 50	27.127127	178	7	W	420.7252668	27.65160744
Trial 51	7.107107	178	7	N	146.0829602	36.48422071
Trial 52	34.234234	178	7	E	568.9957624	28.13993838
Trial 101	9.309309	178	8	W	144.7248577	30.76172148
Trial 102	20.42042	178	8	E	354.4904306	30.79442973
Trial 103	7.407407	178	8	S	93.18081703	27.37870601
Trial 104	48.348348	178	8	N	603.0160326	24.48832766
Trial 25	49.849849	184	1	E	707.1387795	25.8766337
Trial 26	26.526526	184	1	W	263.1058219	18.90954895
Trial 27	60.06006	184	1	S	453.7886458	14.96154572
Trial 28	10.51051	184	1	N	89.74146257	15.45719667
Trial 79	29.529529	184	2	S	302.8508024	18.6757979
Trial 80	11.01101	184	2	W	157.7310427	19.69666574
Trial 81	60.16016	184	2	N	959.1465101	25.55166609
Trial 82	18.218218	184	2	E	237.348306	22.36895876
Trial 25	7.607607	184	3	E	93.53748683	25.25512026
Trial 26	5.905905	184	3	S	63.51406975	21.87948217
Trial 27	29.729729	184	3	N	378.9808308	23.37049092
Trial 28	19.719719	184	3	W	219.6395916	21.30290957
Trial 77	12.512512	184	4	W	143.7484593	22.09302042
Trial 78	24.424424	184	4	N	327.9069877	25.00604385
Trial 79	22.922922	184	4	E	371.0272792	26.66591138
Trial 80	45.945945	184	4	S	576.969187	23.2416241
Trial 25	7.507507	184	5	E	147.8097632	34.34000476
Trial 26	7.607607	184	5	N	98.15344341	23.34650138
Trial 27	1.401401	184	5	S	2.471817218	3.527639128
Trial 28	7.607607	184	5	W	94.29619655	21.90741751
Trial 77	16.116116	184	6	N	244.4354756	27.43720141
Trial 78	8.408408	184	6	W	85.18505246	19.79066174
Trial 79	28.228228	184	6	E	447.9751818	31.73952166
Trial 80	15.515515	184	6	S	214.9368161	22.84274982
Trial 25	1.101101	184	7	S	3.698924162	7.390456434
Trial 26	3.403403	184	7	W	55.93155883	24.29375091
Trial 27	17.917917	184	7	N	286.1382399	27.485794
Trial 28	21.821821	184	7	E	268.5273551	22.17016322
Trial 77	22.822822	184	8	W	333.2115725	24.12161918
Trial 78	3.003002	184	8	E	113.5482097	70.89631932
Trial 79	6.906906	184	8	S	83.4113682	23.80797678
Trial 80	23.023022	184	8	N	301.5371104	23.35160338
Trial 30	35.435435	186	1	E	535.4399823	25.84080233
Trial 31	40.74074	186	1	W	495.464541	21.52039711
Trial 32	60.16016	186	1	S	715.753753	20.66583309
Trial 33	20.92092	186	1	N	207.1453713	19.89790395
Trial 83	10.71071	186	2	S	126.2215426	21.01588173
Trial 84	3.903903	186	2	W	60.36650499	37.69128515
Trial 85	15.015014	186	2	N	332.9781842	37.37583781
Trial 86	2.702702	186	2	E	29.46953736	21.02864091
Trial 29	12.412412	186	3	E	299.6392853	42.76282505
Trial 30	60.16016	186	3	S	758.2636986	22.08469891
Trial 31	60.16016	186	3	N	657.8136952	20.40857587
Trial 32	6.506506	186	3	W	76.81645787	19.18490154
Trial 81	8.308308	186	4	W	85.85772569	21.44297752
Trial 82	7.007006	186	4	N	115.6580485	38.51413487
Trial 83	3.003002	186	4	E	85.56782007	44.99068353
Trial 84	9.909909	186	4	S	194.5541561	35.3380899
Trial 29	7.507507	186	5	E	194.2445715	39.60211872
Trial 30	17.417417	186	5	N	257.6360277	24.98818481
Trial 31	11.01101	186	5	S	159.4709167	28.9657321
Trial 32	11.511511	186	5	W	104.2896851	19.65763132
Trial 81	8.408408	186	6	N	124.12959	27.5567864
Trial 82	4.704704	186	6	W	48.50490683	20.1901755
Trial 83	17.817817	186	6	E	306.5494869	30.93364052
Trial 84	5.705705	186	6	S	109.5406401	30.3975387
Trial 29	2.702702	186	7	S	79.65324898	49.73353469
Trial 30	3.503503	186	7	W	41.3521293	25.81924358
Trial 31	4.204204	186	7	N	45.62570118	23.98951316
Trial 32	3.603603	186	7	E	89.97618494	37.45258798
Trial 81	20.52052	186	8	W	282.6586469	26.39026411
Trial 82	2.902902	186	8	E	22.89942239	20.79683144
Trial 83	11.911911	186	8	S	184.2813683	29.22174569
Trial 84	37.537537	186	8	N	450.9023293	23.10006685
Trial 34	29.429429	188	1	E	452.2706877	28.0632635
Trial 35	23.723723	188	1	W	246.9678165	19.73766291
Trial 36	6.806806	188	1	S	58.5362992	17.72051789
Trial 37	53.553553	188	1	N	627.072449	20.67476296
Trial 87	5.905905	188	2	S	106.9390523	38.15434744
Trial 88	5.105105	188	2	W	51.63659725	17.78792404
Trial 89	25.825825	188	2	N	335.2864023	23.4231563
Trial 90	18.218218	188	2	E	404.2096452	37.38940828
Trial 33	27.627627	188	3	E	445.4065744	28.70717232
Trial 34	43.043042	188	3	S	541.1251026	23.10187494
Trial 35	5.605605	188	3	N	82.43211384	27.4499032
Trial 36	37.137137	188	3	W	385.6012744	21.05003593
Trial 85	20.62062	188	4	W	294.8151364	22.48246438
Trial 86	6.906906	188	4	N	90.44869716	18.44045111
Trial 87	7.307307	188	4	E	83.07235815	18.04115374
Trial 88	11.911911	188	4	S	245.2452763	22.07207715
Trial 33	33.533533	188	5	E	444.8772314	22.67511781
Trial 34	16.616616	188	5	N	209.1381953	23.47517261
Trial 35	9.809809	188	5	S	113.0086862	20.90660144
Trial 36	60.16016	188	5	W	730.3535873	21.14849245
Trial 85	27.827827	188	6	N	324.7190187	23.00667546
Trial 86	18.518518	188	6	W	252.9585112	25.2705511
Trial 87	8.608608	188	6	E	153.5468299	39.33162486
Trial 88	38.138138	188	6	S	474.2077913	22.34593272
Trial 33	18.818818	188	7	S	311.5603525	29.08867773
Trial 34	5.505505	188	7	W	65.70051642	19.30434994
Trial 35	7.907907	188	7	N	111.3602149	20.60164525
Trial 36	18.018018	188	7	E	331.9978834	33.50161919
Trial 85	10.21021	188	8	W	115.5613033	21.37885744
Trial 86	14.714714	188	8	E	274.7308043	34.30701262
Trial 87	30.53053	188	8	S	421.6598693	26.00236017
Trial 88	5.805805	188	8	N	60.40843936	22.3511176
Trial 38	60.16016	189	1	E	899.4470183	25.89475078
Trial 39	2.702702	189	1	W	23.72939309	19.75473613
Trial 40	2.802802	189	1	S	21.40282589	16.44725008
Trial 41	22.522522	189	1	N	304.7005124	23.23631781
Trial 91	35.435435	189	2	S	433.3579501	21.43191327
Trial 92	60.06006	189	2	W	702.8863523	21.34296627
Trial 93	12.112112	189	2	N	177.0973284	26.80610101
Trial 94	13.213213	189	2	E	151.65094	19.17712266
Trial 37	25.325325	189	3	E	435.8134447	32.49088435
Trial 38	9.509509	189	3	S	127.0452496	25.38363715
Trial 39	6.906906	189	3	N	98.04327934	28.80742965
Trial 40	5.005005	189	3	W	57.84345558	19.92606929
Trial 89	8.008007	189	4	W	140.6111095	31.21566994
Trial 90	12.312312	189	4	N	147.9879715	24.23606544
Trial 91	9.809809	189	4	E	230.7024617	37.1728883
Trial 92	26.926926	189	4	S	365.3566291	24.33275358
Trial 37	2.202202	189	5	E	179.671869	105.5837126
Trial 38	41.04104	189	5	N	505.8896276	22.56177192
Trial 39	14.514514	189	5	S	223.99628	29.44372131
Trial 40	25.125125	189	5	W	293.1601649	20.3379833
Trial 89	8.408408	189	6	N	84.47152968	18.3450144
Trial 90	3.503503	189	6	W	40.57391879	28.95238594
Trial 91	4.004003	189	6	E	134.174452	63.82873746
Trial 92	22.822822	189	6	S	337.9893963	26.79772389
Trial 37	2.502502	189	7	S	79.99147039	61.47040611
Trial 38	3.803803	189	7	W	48.14922164	24.05054501
Trial 39	6.406406	189	7	N	131.1583349	29.11715385
Trial 40	14.614614	189	7	E	193.1196335	28.37154475
Trial 89	27.527527	189	8	W	395.5026903	26.69641826
Trial 90	8.908908	189	8	E	131.7233415	32.09553153
Trial 91	17.917917	189	8	S	255.9010376	27.196295
Trial 92	16.216216	189	8	N	205.9032717	22.85527133
Trial 1	3.303303	197	1	E	169.6465389	67.79080618
Trial 2	60.16016	197	1	W	792.8306973	22.95762936
Trial 3	60.16016	197	1	S	665.6193725	19.73156211
Trial 4	15.815815	197	1	N	185.7556022	19.13091772
Trial 29	52.452452	197	2	S	804.8547549	26.27614022
Trial 30	3.603603	197	2	W	52.70684253	26.32705648
Trial 31	9.409409	197	2	N	101.2935057	21.99830871
Trial 32	9.509509	197	2	E	137.5207924	23.28530721
Trial 1	16.016015	197	3	E	277.8650915	25.70251532
Trial 2	48.048047	197	3	S	690.8806908	23.47583552
Trial 3	31.631631	197	3	N	353.0830001	17.9964221
Trial 4	27.327327	197	3	W	391.4918903	21.9719243
Trial 29	18.618618	197	4	W	272.5533616	24.97988279
Trial 30	20.020019	197	4	N	285.6129113	25.02870421
Trial 31	4.604604	197	4	E	87.03697801	26.34846042
Trial 32	22.022021	197	4	S	291.3187967	25.52872128
Trial 1	7.907907	197	5	E	131.939615	32.95191515
Trial 2	3.103103	197	5	N	92.39966176	54.29843633
Trial 3	18.018018	197	5	S	237.840354	24.750241
Trial 4	2.902902	197	5	W	39.65993192	30.47714613
Trial 29	4.504504	197	6	N	69.50583798	33.06491481
Trial 30	3.003002	197	6	W	35.02696672	26.91690365
Trial 31	26.526526	197	6	E	394.628237	24.63960964
Trial 32	11.111111	197	6	S	162.7217668	26.6490238
Trial 1	4.804804	197	7	S	12.40843381	3.756372139
Trial 2	6.006005	197	7	W	86.99793645	26.33664113
Trial 3	3.903903	197	7	N	57.0102969	23.73053555
Trial 4	3.003002	197	7	E	54.36080331	28.58233407
Trial 29	3.603603	197	8	E	52.22294584	26.08535656
Trial 30	7.607607	197	8	S	136.794419	32.53755186
Trial 31	18.418418	197	8	N	270.5009291	26.4931826
Trial 32	4.004003	197	8	E	59.72290668	27.11962012
Trial 5	44.444444	198	1	W	506.1966877	21.61071443
Trial 6	50.95095	198	1	S	608.8200824	22.44321174
Trial 7	7.907907	198	1	N	118.0741761	25.6426429
Trial 8	17.717717	198	1	S	226.3672164	21.13465516
Trial 33	51.05105	198	2	W	686.3608244	24.57614758
Trial 34	15.415415	198	2	N	236.2986874	26.52386611
Trial 35	9.809809	198	2	E	114.7997272	24.93152183
Trial 36	19.619619	198	2	E	345.9901941	29.79691363
Trial 5	17.117117	198	3	S	363.169861	32.98243213
Trial 6	11.111111	198	3	N	241.6931612	30.95532351
Trial 7	9.309309	198	3	W	173.4424313	26.25287298
Trial 8	17.017016	198	3	W	265.0026865	23.42811676
Trial 33	19.819819	198	4	N	276.0034068	24.84031852
Trial 34	18.818818	198	4	E	258.8145487	24.86112193
Trial 35	5.405405	198	4	S	95.58125046	29.83928324
Trial 36	2.802802	198	4	E	21.78374289	16.73996744
Trial 5	5.005004	198	5	N	56.7412715	24.64542911
Trial 6	3.103103	198	5	S	91.02316402	53.4894985
Trial 7	2.902902	198	5	W	34.80029792	23.17702159
Trial 8	12.912912	198	5	N	175.4072337	25.39592141
Trial 33	4.604604	198	6	W	137.8973715	55.10381104
Trial 34	21.121121	198	6	E	301.5496626	24.49171061
Trial 35	13.013012	198	6	S	157.3190256	22.77706802
Trial 36	9.909909	198	6	S	135.7519176	28.2533815
Trial 5	10.71071	198	7	W	154.0154366	23.67100525
Trial 6	3.103103	198	7	N	37.52017312	28.83277499
Trial 7	9.809809	198	7	E	175.1636284	27.34195436
Trial 8	4.804804	198	7	W	134.9938127	53.94355464
Trial 33	4.904904	198	8	E	49.62521173	19.83024969
Trial 34	11.111111	198	8	S	182.5173833	27.62649016
Trial 35	1.901901	198	8	N	12.41472284	9.540243905
Trial 36	7.107107	198	8	E	91.96833035	23.55802442
Trial 9	60.16016	203	1	W	667.2082874	18.26140072
Trial 10	60.16016	203	1	S	542.9350106	15.72150829
Trial 11	60.16016	203	1	N	491.087722	14.51469592
Trial 12	60.06006	203	1	S	492.7483887	14.56377817
Trial 37	38.738738	203	2	W	443.2418204	19.94587814
Trial 38	6.006005	203	2	N	69.13471718	19.73302553
Trial 39	21.02102	203	2	E	243.3125171	21.8981248
Trial 40	56.856856	203	2	E	732.2287177	22.9309144
Trial 9	6.206206	203	3	S	110.8104283	24.06513716
Trial 10	6.106106	203	3	N	142.5623374	29.06526953
Trial 11	6.106106	203	3	W	90.4656588	23.78295005
Trial 12	32.932932	203	3	W	419.1230787	22.15364896
Trial 37	15.015014	203	4	N	223.9802183	24.58858965
Trial 38	15.115115	203	4	E	206.6577994	23.19675178
Trial 39	31.831831	203	4	S	452.1260179	24.41481069
Trial 40	24.224224	203	4	E	285.4798431	20.22654312
Trial 9	11.111111	203	5	N	231.9126943	34.07070915
Trial 10	4.904904	203	5	S	58.08031562	24.17592389
Trial 11	15.015015	203	5	W	204.4832288	22.95266516
Trial 12	7.807807	203	5	N	70.99472805	19.7010498
Trial 37	10.51051	203	6	W	190.0677175	32.18265205
Trial 38	8.408408	203	6	E	65.06746157	14.77327971
Trial 39	23.223223	203	6	S	321.6691089	25.50376223
Trial 40	5.805805	203	6	S	90.20403713	25.74682121
Trial 9	10.91091	203	7	W	160.0813633	25.38433266
Trial 10	7.707707	203	7	N	75.66397548	17.5786842
Trial 11	9.509509	203	7	E	87.01970119	21.2030895
Trial 12	20.62062	203	7	W	277.0476484	23.65560846
Trial 37	30.53053	203	8	E	396.0246133	21.97936082
Trial 38	14.214214	203	8	S	292.0465026	37.4044249
Trial 39	8.908908	203	8	N	129.1834642	24.81812518
Trial 40	10.61061	203	8	E	115.4921007	19.55534794
Trial 13	15.915915	204	1	W	197.9007718	23.81961118
Trial 14	60.16016	204	1	S	645.7632145	18.07051746
Trial 15	60.16016	204	1	N	626.9277198	17.94557911
Trial 16	60.16016	204	1	S	525.5617542	15.04402215
Trial 41	8.408408	204	2	W	87.96373837	18.69696976
Trial 42	40.94094	204	2	N	477.3677848	22.49483515
Trial 43	19.519519	204	2	E	223.1600972	18.89296453
Trial 44	4.704704	204	2	E	150.5364875	53.70929535
Trial 13	22.022022	204	3	S	278.3122498	25.50769304
Trial 14	47.747747	204	3	N	700.041157	25.24696021
Trial 15	45.145145	204	3	W	513.5346608	19.96191048
Trial 16	60.16016	204	3	W	598.0549879	17.72868695
Trial 41	51.451451	204	4	N	610.4165867	21.47204402
Trial 42	23.023022	204	4	E	280.642088	22.42891143
Trial 43	33.333333	204	4	S	623.4492794	34.60139942
Trial 44	60.16016	204	4	E	740.6106504	20.7246462
Trial 13	60.16016	204	5	N	835.034625	24.17969174
Trial 14	7.407407	204	5	S	90.19790743	21.45421905
Trial 15	11.511511	204	5	W	162.0165507	26.53352842
Trial 16	60.16016	204	5	N	664.6601759	20.49369532
Trial 41	24.024023	204	6	W	258.2480795	21.14670563
Trial 42	8.508508	204	6	E	116.8445751	23.82198934
Trial 43	31.331331	204	6	S	374.2225164	23.96464009
Trial 44	37.437437	204	6	S	388.9859961	21.58871435
Trial 13	17.017016	204	7	W	311.7104117	30.23288078
Trial 14	30.73073	204	7	N	415.0720673	24.10797001
Trial 15	10.01001	204	7	E	119.4733012	23.40271401
Trial 16	3.103103	204	7	W	83.49751623	43.90213422
Trial 41	34.934934	204	8	E	503.0932461	26.04094074
Trial 42	42.142142	204	8	S	592.9316054	24.57836387
Trial 43	11.011011	204	8	N	191.4265898	28.122818
Trial 44	60.16016	204	8	E	703.19234	20.84537387
Trial 17	60.16016	229	1	W	914.863226	26.72363641
Trial 18	2.602602	229	1	S	32.27101504	24.79903613
Trial 19	13.313313	229	1	N	236.2678102	30.65345292
Trial 20	27.127127	229	1	S	309.1213605	20.72564883
Trial 45	20.62062	229	2	W	296.1845374	26.41859685
Trial 46	12.312312	229	2	N	180.6892099	27.34979302
Trial 47	19.319319	229	2	E	269.153848	26.36124859
Trial 48	19.619619	229	2	E	340.7408497	32.11322276
Trial 17	9.609609	229	3	S	125.5620256	27.87476144
Trial 18	4.304304	229	3	N	67.14115053	29.16262854
Trial 19	32.932932	229	3	W	497.856921	26.17679161
Trial 20	19.019018	229	3	W	236.8565703	21.90922713
Trial 45	30.93093	229	4	N	434.9104549	25.55737434
Trial 46	7.607607	229	4	E	98.62163447	22.91231704
Trial 47	5.205205	229	4	S	200.6456306	57.27002643
Trial 48	10.41041	229	4	E	203.5554232	32.79863851
Trial 17	15.515515	229	5	N	214.7901381	24.10958233
Trial 18	17.417417	229	5	S	249.6880674	27.11286958
Trial 19	12.012012	229	5	W	170.5104364	25.42386974
Trial 20	4.404404	229	5	N	51.00787459	21.23201501
Trial 45	22.822822	229	6	W	302.9351824	25.43128903
Trial 46	4.804804	229	6	E	75.03137969	22.71403865
Trial 47	6.906907	229	6	S	117.2352745	30.03027255
Trial 48	11.111111	229	6	S	166.331806	27.24023658
Trial 17	1.001	229	7	W	1.163722493	3.875199776
Trial 18	5.005004	229	7	N	52.61767713	21.90210369
Trial 19	5.405405	229	7	E	96.11318117	29.09607459
Trial 20	8.208208	229	7	W	165.0027535	32.96755858
Trial 45	3.703703	229	8	E	50.15139249	21.78313375
Trial 46	5.005004	229	8	S	68.56415268	29.78066691
Trial 47	8.508508	229	8	N	108.2860308	25.75659204
Trial 48	16.916916	229	8	E	238.5921738	26.78129627
Trial 21	42.842842	230	1	W	732.861821	29.76133737
Trial 22	24.024023	230	1	S	301.0829087	21.33204516
Trial 23	40.84084	230	1	N	623.3841423	25.41880804
Trial 24	21.821821	230	1	S	253.7922316	21.128215
Trial 49	18.118118	230	2	W	255.0708056	26.26967269
Trial 50	16.516516	230	2	N	257.8613423	25.25524165
Trial 51	11.01101	230	2	E	142.8573472	26.92724634
Trial 52	2.702702	230	2	E	71.51700482	51.03251053
Trial 21	5.705705	230	3	S	129.0560597	47.75074746
Trial 22	12.412412	230	3	N	204.8496671	28.82323139
Trial 23	14.514514	230	3	W	244.8137241	26.58356863
Trial 24	55.055054	230	3	W	795.6452245	24.15956239
Trial 49	10.81081	230	4	N	104.1670176	16.78432813
Trial 50	6.706706	230	4	E	103.0503854	27.09140266
Trial 51	14.714714	230	4	S	231.5876865	28.21416299
Trial 52	7.107107	230	4	E	93.97266129	22.35207569
Trial 21	9.609609	230	5	N	181.5127687	34.21346627
Trial 22	3.903903	230	5	S	69.62068417	26.75039913
Trial 23	7.507507	230	5	W	152.8276362	38.16870248
Trial 24	5.905905	230	5	N	78.12629768	23.65097096
Trial 49	7.507507	230	6	W	136.2282258	32.40287187
Trial 50	4.104104	230	6	E	52.59833342	26.27286553
Trial 51	10.01001	230	6	S	160.6304963	31.46467754
Trial 52	8.008007	230	6	S	117.6416791	28.6644019
Trial 21	4.304304	230	7	W	96.60935095	32.17092657
Trial 22	4.204204	230	7	N	65.35755171	28.38793257
Trial 23	18.018017	230	7	E	263.5314696	25.81059071
Trial 24	11.511511	230	7	W	185.4359101	27.6493234
Trial 49	4.904904	230	8	E	106.3225223	32.18673872
Trial 50	6.006005	230	8	S	80.78157366	24.45479928
Trial 51	2.602602	230	8	N	24.84230396	20.68122418
Trial 52	5.105105	230	8	E	65.74089698	23.45540372
Trial 25	60.16016	231	1	W	901.249959	27.36623289
Trial 26	60.16016	231	1	S	661.6144439	20.71951505
Trial 27	60.16016	231	1	N	674.3272814	20.22981439
Trial 28	59.95996	231	1	S	614.3387205	19.05976515
Trial 53	13.613613	231	2	W	159.7565385	20.20211988
Trial 54	20.22022	231	2	N	259.7583848	23.80721012
Trial 55	9.909909	231	2	E	140.533004	22.64395091
Trial 56	60.16016	231	2	E	770.8910084	24.76270624
Trial 25	24.124124	231	3	S	297.061396	22.82803711
Trial 26	6.606606	231	3	N	80.93756844	24.5020051
Trial 27	12.912912	231	3	W	222.0591096	28.08064354
Trial 28	7.607607	231	3	W	111.4132326	22.71466395
Trial 53	5.805805	231	4	N	60.64361898	23.30115661
Trial 54	16.016016	231	4	E	272.0438816	27.17717373
Trial 55	2.202202	231	4	S	72.60252318	65.93635744
Trial 56	12.612612	231	4	E	203.8718059	28.68561678
Trial 25	5.405405	231	5	N	145.7846263	53.94031192
Trial 26	3.703703	231	5	S	34.41128735	17.18843753
Trial 27	16.516516	231	5	W	285.9161463	29.75316191
Trial 28	15.115115	231	5	N	211.2199248	24.5358846
Trial 53	29.129129	231	6	W	425.2310681	27.23113324
Trial 54	4.304304	231	6	E	60.89292436	24.33282463
Trial 55	2.902902	231	6	S	45.59883787	30.36885639
Trial 56	7.007006	231	6	S	156.5991832	37.24824453
Trial 25	14.614614	231	7	W	264.715365	31.11183561
Trial 26	5.405405	231	7	N	79.02793946	23.92391186
Trial 27	19.219219	231	7	E	301.9417052	25.34788258
Trial 28	9.609609	231	7	W	192.6028092	35.63153341
Trial 53	5.605605	231	8	E	100.8705969	30.53626068
Trial 54	8.408408	231	8	S	172.0405968	38.19303122
Trial 55	5.605605	231	8	N	96.82246094	26.86821886
Trial 56	6.406406	231	8		143.4541934	26.53902168
