# Supplementary material for: Reversal learning paradigm reveals deficits in cognitive flexibility in the Fmr1 knockout male mouse
Source: F1000Res. 2018 Jun 7;7:711. [Version 1] doi: 10.12688/f1000research.14969.1 (PMC6051189; doi:10.12688/f1000research.14969.1)
Supplement: Probe Trial Data — This datasheet contains the raw data exported from the Ethovision program (Columns A - AB) as well as the transformed dataset that was used for analysis for the probe trial (Columns AC – AI) [file f1000research-7-16297-s0001.tgz]

Archive with 1 entries (1 files):
- 651a7ae7-d981-4319-9e70-b1b32b3aedf6_Probe_trial_data.csv
