# Supplementary material for: Reversal learning paradigm reveals deficits in cognitive flexibility in the Fmr1 knockout male mouse
Source: F1000Res. 2018 Jun 7;7:711. [Version 1] doi: 10.12688/f1000research.14969.1 (PMC6051189; doi:10.12688/f1000research.14969.1)
Supplement: Probe Trial Data — This datasheet contains the raw data exported from the Ethovision program (Columns A - AB) as well as the transformed dataset that was used for analysis for the probe trial (Columns AC – AI) [file f1000research-7-16297-s0001.tgz › 651a7ae7-d981-4319-9e70-b1b32b3aedf6_Probe_trial_data.csv]

Raw Data				Distance moved	In zone	In zone	In zone	In zone	In zone	In zone	In zone	In zone	In zone	In zone	In zone	In zone	In zone	In zone	In zone	In zone	In zone	In zone	In zone	In zone	In zone	In zone	Velocity		Organized Data
					Arena	Arena	Inner	Inner	Outer	Outer	OQuad	OQuad	LQuad2	LQuad2	OZone	OZone	RZone	RZone	Tzone	Tzone	LZone	LZone	TQuad1	TQuad1	RQuad	RQuad					Duration in Quad	Duration in Quad	Duration in Quad	Duration in Quad
	subject	block	direction	Total	Duration	Frequency	Duration	Frequency	Duration	Frequency	Duration	Frequency	Duration	Frequency	Duration	Frequency	Duration	Frequency	Duration	Frequency	Duration	Frequency	Duration	Frequency	Duration	Frequency	Mean		Subject	Genotype	Opposite	Left	Target	Right
				cm	s		s		s		s		s		s		s		s		s		s		s		cm/s		150	WT	13.613613	15.115116	16.816817	14.614614
Trial 1	124	probe	N	827.2509154	60.16016	1	46.146147	8	14.014013	9	8.308308	4	8.208208	3	2.102102	3	1.801801	4	1.201202	3	0.600601	1	25.625625	8	18.018019	7	24.45039738		151	WT	5.805805	6.206205	29.32933	18.71872
Trial 2	125	probe	N	852.5328268	60.16016	1	44.644645	10	15.515515	10	8.608609	5	5.705705	3	0.2002	1	2.102103	5	3.203204	6	0.4004	1	26.626627	8	19.219219	9	23.72368797		160	WT	9.60961	17.217217	24.224225	8.908908
Trial 3	133	probe	N N	1009.724444	60.16016	1	49.44945	5	10.71071	5	8.108108	7	24.924924	11	1.201201	3	0.700702	2	1.601602	3	2.502501	5	22.422422	10	4.704706	5	29.23811234		161	WT	3.403403	4.704704	30.930931	20.920922
Trial 4	134	probe	N	814.213819	60.16016	1	54.254256	8	5.905904	8	5.205206	4	21.621621	11	-	0	0.5005	1	3.403404	9	4.804805	8	31.031031	9	2.302302	1	24.72338691		184	WT	5.305305	13.513513	34.534536	6.706706
Trial 5	150	probe	N	796.782791	60.16016	1	57.657659	4	2.502501	4	13.613613	12	15.115116	8	0.3003	1	0.1001	1	0.2002	1	1.601603	3	16.816817	8	14.614614	12	24.41674164		186	WT	11.711712	20.620619	19.819821	7.907908
Trial 6	151	probe	N	754.8791595	60.06006	1	56.456456	3	3.603604	3	5.805805	7	6.206205	6	-	0	1.8018	6	1.901902	4	-	0	29.32933	11	18.71872	11	22.24556175		188	WT	15.615615	6.606608	23.523523	14.414414
Trial 1	157	probe	N	925.2804685	60.16016	1	44.544545	10	15.615615	10	9.60961	6	19.619619	9	-	0	0.1001	1	2.202203	5	1.901901	4	25.825825	8	5.105106	5	26.9491395		189	WT	8.308309	19.619617	23.823826	8.408408
Trial 2	158	probe	N	908.6026902	60.06006	1	44.644645	9	15.415415	10	7.507508	4	6.706707	4	-	0	1.501501	3	2.702704	6	0.7007	2	21.021022	8	24.824823	8	24.93664948		203	WT	6.306305	10.410411	24.724724	18.71872
Trial 3	160	probe	N	959.4301602	59.95996	1	53.753752	6	6.206208	6	9.60961	6	17.217217	9	0.600601	2	0.600601	1	3.003003	9	1.401402	4	24.224225	10	8.908908	7	28.78290244		204	WT	17.717717	12.912912	12.312313	17.217218
Trial 4	161	probe	N	842.8445021	59.95996	1	51.551551	11	8.408409	11	3.403403	3	4.704704	3	-	0	3.203203	4	3.603603	8	0.3003	1	30.930931	10	20.920922	9	24.98521767		124	KO	8.308308	8.208208	25.625625	18.018019
Trial 5	167	probe	N	771.5915146	60.16016	1	36.036038	13	24.124122	13	11.811811	6	24.624624	7	1.801802	4	0.500501	1	1.301302	4	0.4004	1	15.715717	6	8.008008	4	24.47047003		125	KO	8.608609	5.705705	26.626627	19.219219
Trial 6	168	probe	N	984.9348379	60.16016	1	47.147148	8	13.013012	9	12.612613	8	12.612611	7	1.7017	5	0.3003	1	0.800801	3	0.800801	3	17.917918	7	17.017018	9	28.11285682		133	KO	8.108108	24.924924	22.422422	4.704706
Trial 7	184	probe	N	832.1007258	60.06006	1	49.849849	9	10.210211	9	5.305305	3	13.513513	8	0.8008	1	1.001001	1	3.403401	10	1.2012	3	34.534536	10	6.706706	4	24.23524297		134	KO	5.205206	21.621621	31.031031	2.302302
Trial 8	186	probe	N	935.3671959	60.06006	1	53.553555	5	6.506505	5	11.711712	9	20.620619	10	1.301302	3	0.4004	1	1.301302	4	1.801803	5	19.819821	8	7.907908	6	27.24290702		157	KO	9.60961	19.619619	25.825825	5.105106
Trial 9	188	probe	N	810.5966978	60.16016	1	50.350351	9	9.809809	9	15.615615	7	6.606608	7	0.8008	2	1.301301	4	2.402402	6	0.100101	1	23.523523	8	14.414414	8	23.81723042		158	KO	7.507508	6.706707	21.021022	24.824823
Trial 10	189	probe	N	985.2540259	60.16016	1	50.65065	8	9.50951	8	8.308309	6	19.619617	9	1.101101	3	0.8008	3	1.401402	4	0.8008	2	23.823826	11	8.408408	7	27.96218871		167	KO	11.811811	24.624624	15.715717	8.008008
Trial 11	176	probe	N	811.4817807	60.16016	1	49.249251	6	10.910909	6	7.607608	5	14.814816	8	1.401401	2	-	0	4.804804	8	0.7007	2	35.135134	10	2.602602	5	23.29512099		168	KO	12.612613	12.612611	17.917918	17.017018
Trial 12	177	probe	N	817.2970633	60.16016	1	53.953954	5	6.206206	5	11.611614	8	21.02102	9	0.4004	1	0.600601	1	4.504505	7	2.002001	5	20.720721	7	6.806805	6	24.59276168		176	KO	7.607608	14.814816	35.135134	2.602602
Trial 13	178	probe	N	908.0274112	60.06006	1	43.643644	10	16.416416	10	13.213213	6	23.923923	9	0.7007	2	0.400401	1	0.900902	2	2.602603	6	15.415416	7	7.507508	4	27.40542208		177	KO	11.611614	21.02102	20.720721	6.806805
Trial 1	197	probe	N	890.0505115	60.16016	1	49.14915	10	11.01101	9	9.709709	4	18.318319	9	1.201203	3	0.7007	2	4.604604	7	2.1021	5	26.626627	9	5.505505	5	25.2602424		178	KO	13.213213	23.923923	15.415416	7.507508
Trial 2	198	probe	N	834.1395355	60.06006	1	57.057058	4	3.003002	4	10.810811	8	11.711711	9	1.701703	4	0.4004	2	2.702703	5	0.900902	2	25.025024	11	12.512514	9	25.09957071		197	KO	9.709709	18.318319	26.626627	5.505505
Trial 3	203	probe	N	772.2139012	60.16016	1	49.949949	7	10.210211	7	6.306305	6	10.410411	5	0.700701	2	1.601601	2	3.803805	6	0.2002	1	24.724724	9	18.71872	9	22.29600535		198	KO	10.810811	11.711711	25.025024	12.512514
Trial 4	204	probe	N	936.3513733	60.16016	1	21.42142	9	38.73874	10	17.717717	7	12.912912	5	0.400401	1	-	0	0.900902	2	0.500501	1	12.312313	5	17.217218	7	27.92283915		229	KO	5.305304	26.126127	22.222223	6.306306
Trial 5	229	probe	N	953.3006843	59.95996	1	41.741744	12	18.218216	12	5.305304	4	26.126127	8	0.4004	1	0.8008	2	1.501501	4	2.302303	5	22.222223	9	6.306306	5	26.82668573		231	KO	12.012012	19.51952	23.123123	5.505505
Trial 6	230	probe	N	70.84334598	12.912912	1	-	0	12.912912	1	11.51151	3	-	0	-	0	-	0	-	0	-	0	-	0	1.401402	2	58.97714337
Trial 7	231	probe	N N	885.2981969	60.16016	1	45.545546	9	14.614614	8	12.012012	8	19.51952	10	1.501501	3	0.4004	1	1.701702	5	0.700701	2	23.123123	8	5.505505	6	26.71942638
