# Supplementary material for: Reversal learning paradigm reveals deficits in cognitive flexibility in the Fmr1 knockout male mouse
Source: F1000Res. 2018 Jun 7;7:711. [Version 1] doi: 10.12688/f1000research.14969.1 (PMC6051189; doi:10.12688/f1000research.14969.1)
Supplement: Reversal Trial Data — This datasheet contains the raw data exported from the Ethovision program (Columns A – G) as well as the transformed dataset that was used for analysis for the reversal trials (Columns J – O) [file f1000research-7-16297-s0002.tgz › 3ee2289f-eb69-4828-b40a-28cbcd1a4a90_Reversal_trial_data.csv]

Raw Export Data	Raw Export Data	Raw Export Data	Raw Export Data	Raw Export Data	Raw Export Data	Raw Export Data					Average Duration	Average Duration	Average Duration	Average Duration
	In zone				Distance moved	Velocity			Subject	Genotype	Block 1	Block 2	Block 3	Block 4
	Arena								150	WT	12.512512	20.14514475	5.505505	9.759759
	Duration	subject	block	direction	Total	Mean			151	WT	13.9389385	10.61061	11.661661	19.0190185
	s				cm	cm/s			160	WT	32.65765725	45.99599575	21.72172125	22.0470465
Trial 1	36.736736	124	R1	N	440.2199575	20.36017206			161	WT	25.40039975	11.48648575	4.45445375	10.28528475
Trial 2	6.506506	124	R1	E	143.1804723	34.0565138			184	WT	29.679679	7.332332	6.1561555	16.0910905
Trial 3	16.116116	124	R1	S	187.0261613	21.98107791			186	WT	19.344344	7.9829825	8.2832825	7.0070065
Trial 4	22.122122	124	R1	W	234.9306267	18.62664016			188	WT	12.9629625	5.83083025	5.605605	5.95595525
Trial 50	35.735735	124	R2	W	517.0300528	26.35270243			189	WT	5.73073025	15.16516475	7.1321315	3.95395325
Trial 51	5.105105	124	R2	N	79.87055588	23.46784708			203	WT	19.84484425	8.583583	6.606606	15.54054
Trial 52	5.305305	124	R2	S	86.02025478	29.63251709			204	WT	17.14214125	26.551551	13.7637635	12.98798725
Trial 53	17.517517	124	R2	E	230.4685297	24.75678443			124	KO	20.37037	15.9159155	9.709709	27.52752675
Trial 1	22.822822	124	R3	E	296.7881596	22.46147785			125	KO	20.8458455	14.18918875	31.88188125	30.83083
Trial 2	2.402402	124	R3	W	37.26548141	28.63711434			133	KO	12.9879875	18.2182175	21.346346	14.0140135
Trial 4	9.709709	124	R3	S	170.7594563	36.29547337			134	KO	39.18918875	21.82182125	24.299299	28.35335275
Trial 5	3.903903	124	R3	N	45.23416707	26.58172779			158	KO	33.43343275	8.0330325	13.73873825	12.28728675
Trial 50	7.307307	124	R4	S	116.6898603	30.67716617			167	KO	14.539539	13.26326275	16.29129075	10.485485
Trial 51	15.015014	124	R4	W	210.4368486	24.73250975			168	KO	5.80580525	21.496496	38.58858825	20.395395
Trial 52	40.84084	124	R4	N	496.1994817	21.36653384			176	KO	11.761761	10.71070975	18.64364275	8.433433
Trial 54	46.946946	124	R4	E	566.7601652	21.69322917			177	KO	23.198198	24.549549	23.423423	15.565565
Trial 5	31.131131	125	1	N	406.9260539	22.8381432			178	KO	15.71571525	24.349349	15.9409405	14.63963925
Trial 6	27.627627	125	1	E	302.458004	21.58252796			197	KO	27.0270265	28.628628	25.60060025	25.85085
Trial 7	21.621621	125	1	S S	256.2603254	20.15779826			198	KO	43.84384325	32.8078075	23.2732725	15.29028975
Trial 8	3.003003	125	1	W	38.13660117	21.16579382			229	KO	18.1681675	28.303303	5.40540475	11.636636
Trial 54	30.63063	125	2	W	428.4586969	24.04664489			230	KO	9.88488425	9.2092085	5.8308305	8.00800775
Trial 55	15.315315	125	2	N	186.6476196	21.6814981			231	KO	25.07507475	14.48948925	9.159159	12.66266225
Trial 56	4.504504	125	2	S	60.76363863	20.93202377
Trial 57	6.306306	125	2	E	78.86642456	21.29393263
Trial 6	54.454454	125	3	E	739.503786	24.79074669
Trial 7	18.818818	125	3	W	228.9905152	23.34301694
Trial 8	7.507507	125	3	S	90.0696174	21.94622933
Trial 9	46.746746	125	3	N	569.8264916	20.40346771
Trial 55	57.957957	125	4	S	799.3848704	25.19197489
Trial 56	6.806806	125	4	W	91.71051528	24.11021133
Trial 57	22.022021	125	4	N	342.2475444	28.02502155
Trial 58	36.536536	125	4	E	442.561754	22.78964646
Trial 9	17.817817	133	1	N	285.8453587	29.13871838
Trial 10	4.604604	133	1	E	54.81577386	26.07662824
Trial 11	26.126126	133	1	S	367.8461846	24.33631692
Trial 12	3.403403	133	1	W	31.92598362	16.78636291
Trial 58	5.905905	133	2	W	99.4279006	33.10947952
Trial 59	13.713713	133	2	N	223.6060264	29.78431697
Trial 60	28.528528	133	2	S	418.3748288	25.02731972
Trial 61	24.724724	133	2	E	350.7396092	24.33256632
Trial 10	44.344344	133	3	E	678.04395	27.76090386
Trial 11	12.612612	133	3	W	199.9535901	28.94981702
Trial 12	20.12012	133	3	S	239.3758587	25.44002649
Trial 13	8.308308	133	3	N	99.15742806	24.76457265
Trial 59	26.826826	133	4	S	468.8629266	30.81540148
Trial 60	16.016016	133	4	W	241.3625645	26.4968228
Trial 61	3.403403	133	4	N	76.55200297	42.4863584
Trial 62	9.809809	133	4	E	152.7937952	27.25732122
Trial 13	27.627627	134	1	N	389.0897389	23.41571051
Trial 14	54.354354	134	1	E	689.5646337	23.9192792
Trial 15	59.359359	134	1	S	709.115431	21.53211198
Trial 16	15.415415	134	1	W	209.4281472	21.79362228
Trial 62	7.507507	134	2	W	141.0277814	29.97591411
Trial 63	3.703703	134	2	N	49.21779473	20.48690553
Trial 64	28.228228	134	2	S	401.494127	24.1622052
Trial 65	47.847847	134	2	E	646.8651551	24.38560026
Trial 14	20.22022	134	3	E	334.2591366	32.4198885
Trial 15	25.225225	134	3	W	365.3213625	24.82694178
Trial 16	35.335335	134	3	S	432.2911634	22.97122115
Trial 17	16.416416	134	3	N	252.9583883	27.17263547
Trial 63	38.838838	134	4	S	618.5452198	28.34525491
Trial 64	54.854854	134	4	W	670.8188945	22.19033568
Trial 65	3.103103	134	4	N	49.19236986	24.57158957
Trial 66	16.616616	134	4	E	196.0135228	23.59246432
Trial 17	30.93093	150	1	N	459.5265572	24.94929567
Trial 18	4.104104	150	1	E	82.34371417	35.76582439
Trial 19	5.505505	150	1	S	67.31104017	21.01366078
Trial 20	9.509509	150	1	W	116.7957676	20.83553356
Trial 66	4.504504	150	2	W	35.91361241	17.08460936
Trial 67	56.356356	150	2	N	801.7273822	24.9509544
Trial 68	5.405405	150	2	S	63.03831245	22.49117064
Trial 69	14.314314	150	2	E	201.7562526	23.99458798
Trial 18	4.404404	150	3	E	63.32392538	27.50459207
Trial 19	3.303303	150	3	W	42.8093431	21.38326927
Trial 20	11.511511	150	3	S	140.1993551	23.73882809
Trial 21	2.802802	150	3	N	57.869987	36.13260927
Trial 67	13.713713	150	4	S	217.0955641	31.89390041
Trial 68	6.006005	150	4	W	75.53911946	23.5823606
Trial 69	14.814814	150	4	N	205.020361	25.28583122
Trial 70	4.504504	150	4	E	68.284986	28.42364244
Trial 21	12.312312	151	1	N	209.3240159	29.45277697
Trial 22	15.715715	151	1	E	226.187067	25.10676123
Trial 23	15.515515	151	1	S	154.7943016	19.57461337
Trial 24	12.212212	151	1	W	115.1449904	17.97340562
Trial 70	19.119119	151	2	W	289.7867311	29.24213502
Trial 71	3.703703	151	2	N	37.44158896	15.58507426
Trial 72	8.908908	151	2	S	111.5784128	22.29336191
Trial 73	10.71071	151	2	E	136.0148576	24.70525394
Trial 22	8.108108	151	3	E	79.96860242	17.75302122
Trial 23	18.818818	151	3	W	262.4365486	24.27537754
Trial 24	9.809809	151	3	S	161.5349087	26.45467235
Trial 25	9.909909	151	3	N	135.4323418	28.78658994
Trial 71	36.036035	151	4	S	455.9148672	23.35687036
Trial 72	25.425425	151	4	W	328.1348226	24.10343984
Trial 73	3.503503	151	4	N	26.6412324	14.785874
Trial 74	11.111111	151	4	E	152.0548733	25.31713827
Trial 5	44.844844	158	R1	N	643.3518249	24.16198201
Trial 6	1.701701	158	R1	E	13.53764617	15.02679135
Trial 7	59.059058	158	R1	S	759.7447696	23.35338124
Trial 8	28.128128	158	R1	W	345.6774567	22.13664733
Trial 57	16.316316	158	R2	W	227.2346084	25.22305477
Trial 58	3.403403	158	R2	N	80.76603694	40.34265095
Trial 59	7.907907	158	R2	S	124.9384768	26.55608774
Trial 60	4.504504	158	R2	E	97.79676893	44.40865416
Trial 5	26.126126	158	R3	E	487.0007126	31.59180014
Trial 6	7.907907	158	R3	W	113.0805978	26.89700869
Trial 7	17.417417	158	R3	S	254.7472003	24.95024285
Trial 8	3.503503	158	R3	N	122.6536856	64.49006245
Trial 57	2.902903	158	R4	S	48.25728344	26.78280156
Trial 58	7.807807	158	R4	W	116.3611503	27.67733293
Trial 59	3.903903	158	R4	N	71.10330321	35.51611742
Trial 60	34.534534	158	R4	E	556.9194837	26.62021492
Trial 9	4.904904	160	R1	N	77.11832143	33.49619321
Trial 10	60.16016	160	R1	E	977.9316451	28.0733845
Trial 11	5.505505	160	R1	S	77.5399399	24.98786413
Trial 12	60.06006	160	R1	W	700.8800962	20.35404812
Trial 61	60.16016	160	R2	W	981.7093261	27.86157206
Trial 62	3.503503	160	R2	N	62.93691995	29.94001728
Trial 63	60.16016	160	R2	S	814.0119627	24.2745714
Trial 64	60.16016	160	R2	E	803.4949565	23.06584392
Trial 9	41.741741	160	R3	E	735.5399173	30.11494721
Trial 10	8.808808	160	R3	W	136.5285872	26.22923277
Trial 11	25.325325	160	R3	S	362.9939411	26.86154588
Trial 12	11.011011	160	R3	N	210.3977275	30.90989851
Trial 61	23.323323	160	R4	S	396.913833	30.50129649
Trial 62	30.93093	160	R4	W	462.5701208	26.10778084
Trial 63	5.605605	160	R4	N	30.63395841	10.20111049
Trial 64	28.328328	160	R4	E	535.2714415	27.14397113
Trial 13	3.503503	161	R1	N	51.05243595	26.84286027
Trial 14	5.905905	161	R1	E	95.45072404	29.7985432
Trial 15	46.046045	161	R1	S	678.990065	24.75587148
Trial 16	46.146146	161	R1	W	619.6925433	22.26881412
Trial 65	3.803803	161	R2	W	61.31401791	26.63162196
Trial 66	13.613613	161	R2	N	242.3938632	29.89524426
Trial 67	24.624624	161	R2	S	430.9531706	28.32382122
Trial 68	3.903903	161	R2	E	83.12333173	41.52013253
Trial 13	3.803803	161	R3	E	78.03236107	43.3079823
Trial 14	6.406406	161	R3	W	103.4183429	26.49100645
Trial 15	5.605605	161	R3	S	83.55455304	25.294233
Trial 16	2.002001	161	R3	N	0.856036755	0.777437441
Trial 65	3.603603	161	R4	S	51.42192767	28.53917342
Trial 66	6.706706	161	R4	W	102.7686483	29.3331298
Trial 67	2.402402	161	R4	N	32.14937923	29.19749984
Trial 68	28.428428	161	R4	E	466.7645281	28.43278368
Trial 17	12.612612	167	R1	N	192.422511	27.85942314
Trial 18	9.609609	167	R1	E	216.5170079	40.05564679
Trial 19	6.506506	167	R1	S	3.735300275	0.867805532
Trial 20	29.429429	167	R1	W	464.5148244	25.4972768
Trial 69	10.91091	167	R2	W	152.881983	24.24271317
Trial 70	13.313313	167	R2	N	307.4666937	36.13639883
Trial 71	9.509509	167	R2	S	120.3975103	22.69377652
Trial 72	19.319319	167	R2	E	387.6227848	32.81654316
Trial 17	40.040039	167	R3	E	684.931032	29.24127899
Trial 18	6.706706	167	R3	W	101.4155656	25.97800363
Trial 19	5.305305	167	R3	S	107.9056205	29.13451772
Trial 20	13.113113	167	R3	N	191.1306301	26.89287144
Trial 69	3.003003	167	R4	S	154.9943653	67.32150742
Trial 70	21.421421	167	R4	W	296.4974133	26.92736573
Trial 71	1.601601	167	R4	N	14.58255966	18.20998959
Trial 72	15.915915	167	R4	E	257.9339498	27.70710273
Trial 21	2.202202	168	R1	N	31.91736828	19.92842475
Trial 22	4.704704	168	R1	E	117.1796929	53.21026205
Trial 23	6.406406	168	R1	S	96.16815639	25.96539838
Trial 24	9.909909	168	R1	W	168.9382742	26.78877501
Trial 73	15.115115	168	R2	W	259.2537177	30.11561837
Trial 74	22.822822	168	R2	N	427.9157865	29.68666722
Trial 75	31.731731	168	R2	S	510.5233029	26.28931663
Trial 76	16.316316	168	R2	E	254.3688063	25.66812981
Trial 21	60.16016	168	R3	E	1086.837426	29.58449175
Trial 22	60.16016	168	R3	W	879.0059328	24.12436742
Trial 23	23.723723	168	R3	S	385.3808036	27.30464516
Trial 24	10.31031	168	R3	N	181.3701876	28.31074707
Trial 73	42.542542	168	R4	S	789.1025032	29.08906491
Trial 74	5.305305	168	R4	W	80.03784957	24.98683126
Trial 75	28.528528	168	R4	N	490.6865418	29.0056682
Trial 76	5.205205	168	R4	E	70.73171992	26.17075206
Trial 41	28.928928	176	R1	N	499.6522056	29.36190911
Trial 42	4.004003	176	R1	E	62.01122576	22.94415963
Trial 43	11.111111	176	R1	S	211.9380174	32.57326376
Trial 44	3.003002	176	R1	W	36.9770324	19.44213996
Trial 93	15.015014	176	R2	W	189.0343232	24.21092882
Trial 94	14.014013	176	R2	N	227.2088096	28.7318466
Trial 95	8.808808	176	R2	S	185.9267643	32.58611275
Trial 96	5.005004	176	R2	E	141.662036	45.65175091
Trial 41	17.017016	176	R3	E	297.9194794	31.32858421
Trial 42	13.613613	176	R3	W	121.3781998	17.07841575
Trial 43	8.008007	176	R3	S	99.06651814	19.03220507
Trial 44	35.935935	176	R3	N	515.633242	24.76527618
Trial 93	5.605605	176	R4	S	88.16314647	28.41129322
Trial 94	7.907907	176	R4	W	113.2593265	24.59696226
Trial 95	12.012012	176	R4	N	162.5995074	24.24431837
Trial 96	8.208208	176	R4	E	203.9524044	39.9506938
Trial 45	60.06006	177	R1	N	933.5095192	26.19596511
Trial 46	7.207207	177	R1	E	182.7544081	41.49357316
Trial 47	14.114114	177	R1	S	174.9226962	23.61457103
Trial 48	11.411411	177	R1	W	94.64786757	17.19150193
Trial 97	54.454454	177	R2	W	789.9758337	26.13197584
Trial 98	17.517517	177	R2	N	268.0575276	25.74899226
Trial 99	18.018017	177	R2	S	221.3410946	24.03474994
Trial 100	8.208208	177	R2	E	128.6871223	27.94747948
Trial 45	60.16016	177	R3	E	1015.326676	29.14687733
Trial 46	20.82082	177	R3	W	334.5185779	25.31697967
Trial 47	4.104104	177	R3	S	54.14563952	27.04572435
Trial 48	8.608608	177	R3	N	135.9646888	29.52797453
Trial 97	5.505505	177	R4	S	96.917533	27.66303534
Trial 98	28.828828	177	R4	W	446.9448194	26.57725836
Trial 99	21.121121	177	R4	N	281.1923049	24.00948799
Trial 100	6.806806	177	R4	E	199.9318526	44.38489256
Trial 49	11.111111	178	R1	N	218.5547344	35.21552207
Trial 50	14.414414	178	R1	E	229.7537543	30.60319512
Trial 51	5.405405	178	R1	S	96.71330213	27.6047317
Trial 52	31.931931	178	R1	W	429.0793513	22.67990321
Trial 101	18.118118	178	R2	W	281.3161315	28.67702603
Trial 102	16.216216	178	R2	N	303.8242346	30.35201867
Trial 103	6.506506	178	R2	S	182.4998197	44.46766423
Trial 104	56.556556	178	R2	E	874.3023878	25.39034733
Trial 49	8.508508	178	R3	E	139.5869782	34.01153659
Trial 50	8.508508	178	R3	W	138.2330019	29.38188123
Trial 51	5.405405	178	R3	S	82.30981026	27.40916798
Trial 52	41.341341	178	R3	N	610.4581589	25.09661948
Trial 101	13.013013	178	R4	S	288.4876472	34.72279666
Trial 102	29.029028	178	R4	W	437.7605771	27.50456734
Trial 103	11.411411	178	R4	N	221.4084394	30.72041335
Trial 104	5.105105	178	R4	E	75.68158558	28.00218287
Trial 25	59.459459	184	R1	N	792.1207633	22.93706418
Trial 26	9.609609	184	R1	E	226.4074841	45.23621986
Trial 27	6.806806	184	R1	S	106.2104386	23.57872066
Trial 28	42.842842	184	R1	W	548.3007881	22.72831979
Trial 77	13.313313	184	R2	W	188.55198	25.80322225
Trial 78	2.502502	184	R2	N	45.11548979	32.19313931
Trial 79	7.507507	184	R2	S	99.38831672	26.83484657
Trial 80	6.006006	184	R2	E	115.5165251	28.85026119
Trial 25	6.406406	184	R3	E	112.0970303	31.99571636
Trial 26	2.702702	184	R3	W	38.21613825	18.1799683
Trial 27	3.503503	184	R3	S	55.07906874	26.2019124
Trial 28	12.012011	184	R3	N	230.9355369	33.43545313
Trial 77	4.804804	184	R4	S	114.5740996	49.76506086
Trial 78	35.535535	184	R4	W	543.4191016	26.22587605
Trial 79	2.602602	184	R4	N	16.89614631	10.54954027
Trial 80	21.421421	184	R4	E	352.8177139	28.19718405
Trial 29	19.319319	186	R1	N	418.4988252	35.13281023
Trial 30	35.535535	186	R1	E	551.3908357	25.62043557
Trial 31	17.517517	186	R1	S	251.9319081	21.88521582
Trial 32	5.005005	186	R1	W	28.44314191	10.92872967
Trial 81	14.814814	186	R2	W	191.4141244	24.83411845
Trial 82	1.301301	186	R2	N	14.33729808	14.32296863
Trial 83	5.105105	186	R2	S	91.42816999	33.82842818
Trial 84	10.71071	186	R2	E	200.1193101	28.55989156
Trial 29	8.008007	186	R3	E	106.3365299	25.90980505
Trial 30	7.007006	186	R3	W	104.2595595	29.75864741
Trial 31	15.815815	186	R3	S	318.2606773	31.79423978
Trial 32	2.302302	186	R3	N	50.71829692	31.66724444
Trial 81	4.604604	186	R4	S	166.6895961	52.03843019
Trial 82	16.516516	186	R4	W	233.9075763	24.85890908
Trial 83	2.402402	186	R4	N	34.97003845	26.87315642
Trial 84	4.504504	186	R4	E	69.80776979	36.70419308
Trial 33	1.701701	188	R1	N	0.23037351	0.287679014
Trial 34	11.511511	188	R1	E	48.72520384	37.44339778
Trial 35	4.404404	188	R1	S	63.39937735	24.3599798
Trial 36	34.234234	188	R1	W	523.2137231	25.12934388
Trial 85	8.408408	188	R2	W	77.08097906	19.25097482
Trial 86	2.902902	188	R2	N	109.4343653	91.10418819
Trial 87	3.603603	188	R2	S	44.97090209	23.64521806
Trial 88	8.408408	188	R2	E	120.1327952	27.27560543
Trial 33	9.009008	188	R3	E	154.6926761	30.30157381
Trial 34	3.103103	188	R3	W	25.06045582	12.51769946
Trial 35	5.305305	188	R3	S	103.2994363	31.27155718
Trial 36	5.005004	188	R3	N	133.3562295	47.57961608
Trial 85	9.909909	188	R4	S	144.5322816	28.3113258
Trial 86	2.002001	188	R4	W	13.88942915	15.41725327
Trial 87	8.508508	188	R4	N	179.8833392	35.23597317
Trial 88	3.403403	188	R4	E	43.09441036	23.91740397
Trial 37	7.507507	189	R1	N	136.8586316	33.34677507
Trial 38	3.503503	189	R1	E	76.56057064	42.49113845
Trial 39	3.303303	189	R1	S	59.22708565	26.89448868
Trial 40	8.608608	189	R1	W	115.3520698	22.16090127
Trial 89	2.302302	189	R2	W	16.59727267	13.81721893
Trial 90	41.641641	189	R2	N	633.4701026	27.27743013
Trial 91	4.104104	189	R2	S	72.85106655	31.64270277
Trial 92	12.612612	189	R2	E	160.8985761	25.51391865
Trial 37	10.81081	189	R3	E	272.491246	40.62967582
Trial 38	7.707707	189	R3	W	140.0137373	31.78947033
Trial 39	3.803803	189	R3	S	100.6904871	59.17049359
Trial 40	6.206206	189	R3	N	79.02276679	29.23843263
Trial 89	2.702702	189	R4	S	39.06678788	32.52310392
Trial 90	2.402402	189	R4	W	22.95290213	19.10831013
Trial 91	1.901901	189	R4	N	31.02557709	38.74322814
Trial 92	8.808808	189	R4	E	128.808449	29.24538221
Trial 1	60.06006	197	R1	N	781.1955145	24.85396694
Trial 2	14.914914	197	R1	E	167.9126547	22.66820535
Trial 3	6.506506	197	R1	S	146.9931124	34.15027006
Trial 4	26.626626	197	R1	W	297.1266871	21.35463845
Trial 29	59.95996	197	R2	W	802.5511949	25.05465397
Trial 30	28.628628	197	R2	N	366.1269144	24.38404618
Trial 31	6.006005	197	R2	S	131.1748786	48.5347096
Trial 32	19.919919	197	R2	E	302.0583301	25.14636286
Trial 1	43.543543	197	R3	E	662.4689959	27.69065367
Trial 2	21.221221	197	R3	W	297.8247465	24.3874557
Trial 3	4.904905	197	R3	S	62.00457838	21.3595179
Trial 4	32.732732	197	R3	N	382.5670167	22.74907634
Trial 29	40.94094	197	R4	S	488.7666992	24.4138908
Trial 30	30.030029	197	R4	W	401.9462805	25.25435501
Trial 31	14.414414	197	R4	N	177.0864389	24.23416877
Trial 32	18.018017	197	R4	E	243.7280534	24.59438226
Trial 5	44.044043	198	R1	N	647.0043685	25.64910007
Trial 6	60.16016	198	R1	E	787.894481	22.48875292
Trial 7	60.16016	198	R1	S	722.3905024	21.73698995
Trial 8	11.01101	198	R1	W	133.3782552	21.84341987
Trial 33	60.16016	198	R2	W	849.2815156	25.10153338
Trial 34	4.904905	198	R2	N	34.14895446	10.66088024
Trial 35	60.16016	198	R2	S	735.1073987	22.59607005
Trial 36	6.006005	198	R2	E	69.73954421	20.49113342
Trial 5	35.835835	198	R3	E	437.9684021	25.14543569
Trial 6	7.507507	198	R3	W	125.6410991	29.88463009
Trial 7	32.032031	198	R3	S	417.1476045	24.08845979
Trial 8	17.717717	198	R3	N	227.2882619	23.65219268
Trial 33	5.405405	198	R4	S	129.387622	40.39322825
Trial 34	24.024023	198	R4	W	358.6180808	26.7357731
Trial 35	26.426426	198	R4	N	386.5040866	26.8137175
Trial 36	5.305305	198	R4	E	61.26988052	21.10641529
Trial 9	22.522522	203	R1	N	344.3211763	27.74006286
Trial 10	25.325325	203	R1	E	316.8157385	21.97908897
Trial 11	28.528528	203	R1	S	330.5794532	21.4447258
Trial 12	3.003002	203	R1	W	48.84569464	23.23660365
Trial 37	14.114114	203	R2	W	167.4390881	20.39897263
Trial 38	4.904904	203	R2	N	45.780248	17.59016606
Trial 39	9.809809	203	R2	S	126.0313178	24.21254542
Trial 40	5.505505	203	R2	E	136.2030333	46.91961659
Trial 9	6.706706	203	R3	E	139.4709885	38.70322233
Trial 10	6.206206	203	R3	W	81.50277894	21.42666253
Trial 11	9.809809	203	R3	S	141.0148132	24.71470613
Trial 12	3.703703	203	R3	N	36.9867022	16.06509907
Trial 37	12.712712	203	R4	S	177.3705843	24.95678935
Trial 38	3.103103	203	R4	W	20.19167522	13.44764785
Trial 39	14.414414	203	R4	N	195.812792	24.76164288
Trial 40	31.931931	203	R4	E	367.9030826	21.24481046
Trial 13	40.94094	204	R1	N	705.3908695	30.24401826
Trial 14	6.906906	204	R1	E	95.29886487	22.66752038
Trial 15	6.006005	204	R1	S	90.78338606	25.9121608
Trial 16	14.714714	204	R1	W	225.3444289	22.73930182
Trial 41	22.522522	204	R2	W	342.6702238	26.13187827
Trial 42	16.116116	204	R2	N	247.5188343	26.87731806
Trial 43	23.623623	204	R2	S	356.077624	27.57531151
Trial 44	43.943943	204	R2	E	489.9781199	22.14878759
Trial 13	4.304304	204	R3	E	56.39279154	25.60745713
Trial 14	19.219219	204	R3	W	258.4493266	24.82604899
Trial 15	25.325325	204	R3	S	334.9534479	23.73180725
Trial 16	6.206206	204	R3	N	60.60191123	22.422712
Trial 41	13.813813	204	R4	S	170.9679942	27.5479132
Trial 42	8.308308	204	R4	W	113.5256684	25.77547857
Trial 43	21.821821	204	R4	N	309.0596693	25.10167066
Trial 44	8.008007	204	R4	E	93.11940105	25.14222203
Trial 17	11.511511	229	R1	N	259.1893808	41.10002369
Trial 18	35.735735	229	R1	E	609.2507984	29.12161794
Trial 19	21.621621	229	R1	S	388.0161027	30.52189995
Trial 20	3.803803	229	R1	W	44.21206935	17.66714524
Trial 45	4.404404	229	R2	W	75.14567224	31.27940431
Trial 46	46.546546	229	R2	N	675.3511459	25.94906373
Trial 47	60.16016	229	R2	S	848.8795943	24.65204904
Trial 48	2.102102	229	R2	E	36.6859538	21.55839996
Trial 17	5.005004	229	R3	E	71.27045978	32.36326925
Trial 18	2.702702	229	R3	W	31.56203877	21.02033884
Trial 19	4.204204	229	R3	S	63.79153409	26.55322104
Trial 20	9.709709	229	R3	N	142.0879468	26.78223254
Trial 45	2.902902	229	R4	S	64.78553046	38.07102229
Trial 46	23.123123	229	R4	W	338.0926141	27.68479326
Trial 47	8.008007	229	R4	N	108.037502	29.17014765
Trial 48	12.512512	229	R4	E	197.8002181	29.93976925
Trial 21	10.91091	230	R1	N	163.2114208	30.19410769
Trial 22	15.715715	230	R1	E	242.6195326	30.29712477
Trial 23	6.206206	230	R1	S	123.1574028	37.2831213
Trial 24	6.706706	230	R1	W	115.7174556	26.27311916
Trial 49	7.607607	230	R2	W	134.080623	30.44238305
Trial 50	4.704704	230	R2	N	66.67726291	25.61944676
Trial 51	18.618618	230	R2	S	247.2919896	25.46852515
Trial 52	5.905905	230	R2	E	108.2427249	28.45644899
Trial 21	9.109109	230	R3	E	146.0498429	31.04335886
Trial 22	4.804805	230	R3	W	85.95882467	33.02803923
Trial 23	4.604604	230	R3	S	115.1520135	47.93204805
Trial 24	4.804804	230	R3	N	70.25835743	26.99543879
Trial 49	3.903904	230	R4	S	65.62703956	29.80062026
Trial 50	9.409409	230	R4	W	141.1035901	28.19249806
Trial 51	7.407407	230	R4	N	111.6070629	28.58857999
Trial 52	11.311311	230	R4	E	164.2916927	26.90612437
Trial 25	3.703704	231	R1	N	0.242093373	2.418515212
Trial 26	13.613613	231	R1	E	217.0186345	27.44325744
Trial 27	22.922922	231	R1	S	351.0531988	27.18621762
Trial 28	60.06006	231	R1	W	797.3527311	25.04890605
Trial 53	7.307307	231	R2	W	127.1577704	31.75764266
Trial 54	2.902903	231	R2	N	9.814840324	10.89448365
Trial 55	3.503503	231	R2	S	125.1977981	56.8512124
Trial 56	44.244244	231	R2	E	669.3775321	27.18326939
Trial 25	5.005005	231	R3	E	119.7477027	54.37636723
Trial 26	7.407407	231	R3	W	118.2228293	27.46618006
Trial 27	10.11011	231	R3	S	208.8788095	40.9156889
Trial 28	14.114114	231	R3	N	197.9926941	26.37263095
Trial 53	10.51051	231	R4	S	147.3215701	26.75895645
Trial 54	11.411411	231	R4	W	128.5519168	24.69680825
Trial 55	12.212212	231	R4	N	180.1610984	26.46778007
Trial 56	16.516516	231	R4	E	237.1884999	26.03860533
