# Supplementary material for: Reversal learning paradigm reveals deficits in cognitive flexibility in the Fmr1 knockout male mouse
Source: F1000Res. 2018 Jun 7;7:711. [Version 1] doi: 10.12688/f1000research.14969.1 (PMC6051189; doi:10.12688/f1000research.14969.1)
Supplement: Visible Platform Data — This datasheet contains the raw data exported from the Ethovision program (Columns A – H) as well as the transformed dataset that was used for analysis of the visible platform trials (Columns K – S) [file f1000research-7-16297-s0003.tgz › 3d5c1821-8e27-4085-ada2-a25026ccf3c4_Visible_platform_data.csv]

Raw Export Data	Raw Export Data	Raw Export Data	Raw Export Data	Raw Export Data	Raw Export Data	Raw Export Data							Average Duration	Average Duration	Average Duration	Average Duration	Average Duration	Average Duration
Trial	subject	Genotype	block	direction	Total	Duration	Mean			Subject	Genotype	Average Velocity Of 4 Visible Trials	Trial 1	Trial 2	Trial 3	Trial 4	Block 1	Block 2
					cm	s	cm/s			150	WT	30.18801296	6.106106	5.405405	2.302302	4.704704	5.7557555	3.503503
						Arena	Velocity			151	WT	35.81644256	8.508508	6.806806	5.005004	4.104104	7.657657	4.554554
Trial 29	124	2	V1	W	57.83514873	4.004003	23.11091988			160	WT	33.25915	18.018	6.30631	11.1111	3.9039	12.162155	7.5075
Trial 30	124	2	V1	S	489.1090766	29.629629	23.95196149			161	WT	25.808925	10.01	4.6046	5.3053	2.5025	7.3073	3.9039
Trial 53	124	2	V2	N	75.1612109	4.304304	31.28586242			184	WT	27.624875	19.7197	6.10611	25.8258	5.005	12.912905	15.4154
Trial 54	124	2	V2	E	722.948579	52.052051	23.44888019			186	WT	38.75585	19.8198	3.1031	6.10611	3.3033	11.46145	4.704705
Trial 31	125	2	V1	W	58.43447972	2.902902	29.18803542			188	WT	39.0888	2.002	14.1141	18.5185	19.1191	8.05805	18.8188
Trial 32	125	2	V1	S	94.14201599	3.903903	40.89039663			189	WT	29.188975	14.3143	9.60961	60.0601	25.1251	11.961955	42.5926
Trial 55	125	2	V2	N	517.7344716	39.439439	24.05658809			203	WT	22.436525	23.6236	6.30631	29.9299	13.013	14.964955	21.47145
Trial 56	125	2	V2	E	246.7315276	12.812812	33.30875925			204	WT	25.304725	30.3303	7.50751	15.6156	15.015	18.918905	15.3153
Trial 33	133	2	V1	W	95.98487295	5.705705	29.96526527			124	KO	25.449406	4.004003	29.629629	4.304304	52.052051	16.816816	28.1781775
Trial 34	133	2	V1	S	62.30435029	3.603603	28.29182299			125	KO	31.86094485	2.902902	3.903903	39.439439	12.812812	3.4034025	26.1261255
Trial 57	133	2	V2	N	25.18668715	3.103103	19.35501971			133	KO	25.87680524	5.705705	3.603603	3.103103	5.005004	4.654654	4.0540535
Trial 58	133	2	V2	E	77.76305737	5.005004	25.89511299			134	KO	27.72482685	8.008007	5.305305	13.513513	11.611611	6.656656	12.562562
Trial 35	134	2	V1	W	98.01542795	8.008007	21.75941938			157	KO	33.786425	3.6036	15.3153	45.8458	10.01	9.45945	27.9279
Trial 36	134	2	V1	S	76.77081996	5.305305	23.24062059			158	KO	26.695625	13.7137	27.1271	5.2052	57.0571	20.4204	31.13115
Trial 59	134	2	V2	N	232.324307	13.513513	30.94561738			167	KO	23.274075	60.0601	2.5025	60.1602	7.80781	31.2813	33.984005
Trial 60	134	2	V2	E	227.426069	11.611611	34.95365007			168	KO	26.852325	60.1602	60.0601	46.7467	32.4324	60.11015	39.58955
Trial 37	150	1	V1	W	86.2405737	6.106106	23.28494458			176	KO	30.205425	10.8108	6.00601	4.004	6.40641	8.408405	5.205205
Trial 38	150	1	V1	S	64.41918527	5.405405	22.98385286			177	KO	27.257075	5.005	4.8048	5.10511	4.6046	4.9049	4.854855
Trial 61	150	1	V2	N	65.86674908	2.302302	36.55605428			178	KO	28.533225	21.6216	40.3403	24.8248	12.4124	30.98095	18.6186
Trial 62	150	1	V2	E	102.505916	4.704704	37.92720012			197	KO	26.492025	6.10611	3.4034	21.9219	7.70771	4.754755	14.814805
Trial 39	151	1	V1	W	94.84216884	8.508508	20.59724519			198	KO	26.4284	6.50651	6.10611	20.6206	3.3033	6.30631	11.96195
Trial 40	151	1	V1	S	75.00355911	6.806806	20.81350508			229	KO	28.647775	4.4044	6.70671	12.7127	3.5035	5.555555	8.1081
Trial 63	151	1	V2	N	128.8300548	5.005004	45.96474419			230	KO	28.2025	44.5445	3.6036	19.2192	9.00901	24.07405	14.114105
Trial 64	151	1	V2	E	89.51386621	4.104104	55.89027578			231	KO	27.420175	12.9129	4.9049	5.40541	7.50751	8.9089	6.45646
Trial 1	157	2	V1	W	121.053	3.6036	57.5867
Trial 2	157	2	V1	S	319.705	15.3153	33.2693
Trial 27	157	2	V2	N	670.991	45.8458	24.6441
Trial 28	157	2	V2	E	121.925	10.01	19.6456
Trial 3	158	2	V1	W	218.151	13.7137	27.2416
Trial 4	158	2	V1	S	425.523	27.1271	27.0762
Trial 29	158	2	V2	N	61.7497	5.2052	26.8208
Trial 30	158	2	V2	E	821.428	57.0571	25.6439
Trial 5	160	1	V1	W	316.784	18.018	31.6467
Trial 6	160	1	V1	S	110.927	6.30631	34.6301
Trial 31	160	1	V2	N	200.02	11.1111	31.7175
Trial 32	160	1	V2	E	91.2011	3.9039	35.0423
Trial 7	161	1	V1	W	128.285	10.01	27.2673
Trial 8	161	1	V1	S	73.4725	4.6046	24.4664
Trial 33	161	1	V2	N	78.1998	5.3053	22.9769
Trial 34	161	1	V2	E	39.9752	2.5025	28.5251
Trial 9	167	2	V1	W	921.178	60.0601	25.2818
Trial 10	167	2	V1	S	15.3419	2.5025	11.7897
Trial 35	167	2	V2	N	954.819	60.1602	26.4962
Trial 36	167	2	V2	E	115.277	7.80781	29.5286
Trial 11	168	2	V1	W	854.178	60.1602	25.6253
Trial 12	168	2	V1	S	838.133	60.0601	23.9227
Trial 37	168	2	V2	N	763.724	46.7467	27.3462
Trial 38	168	2	V2	E	543.712	32.4324	30.5151
Trial 21	176	2	V1	W	227.346	10.8108	37.2325
Trial 22	176	2	V1	S	75.4442	6.00601	25.9892
Trial 47	176	2	V2	N	61.4159	4.004	29.2164
Trial 48	176	2	V2	E	105.125	6.40641	28.3836
Trial 23	177	2	V1	W	79.1084	5.005	29.2701
Trial 24	177	2	V1	S	82.1347	4.8048	31.5587
Trial 49	177	2	V2	N	54.7333	5.10511	19.5281
Trial 50	177	2	V2	E	60.2702	4.6046	28.6714
Trial 25	178	2	V1	W	363.854	21.6216	30.5454
Trial 26	178	2	V1	S	624.251	40.3403	27.2326
Trial 51	178	2	V2	N	437.764	24.8248	28.962
Trial 52	178	2	V2	E	191.942	12.4124	27.3929
Trial 13	184	1	V1	W	360.692	19.7197	32.1724
Trial 14	184	1	V1	S	102.227	6.10611	29.1784
Trial 39	184	1	V2	N	312.163	25.8258	22.1171
Trial 40	184	1	V2	E	64.9408	5.005	27.0316
Trial 15	186	1	V1	W	373.839	19.8198	31.3837
Trial 16	186	1	V1	S	85.912	3.1031	50.486
Trial 41	186	1	V2	N	48.1745	6.10611	16.0421
Trial 42	186	1	V2	E	108.621	3.3033	57.1116
Trial 17	188	1	V1	W	80.8337	2.002	80.753
Trial 18	188	1	V1	S	160.498	14.1141	22.9053
Trial 43	188	1	V2	N	303.1	18.5185	25.4451
Trial 44	188	1	V2	E	335.533	19.1191	27.2518
Trial 19	189	1	V1	W	215.802	14.3143	28.3666
Trial 20	189	1	V1	S	218.677	9.60961	38.3259
Trial 45	189	1	V2	N	859.433	60.0601	25.783
Trial 46	189	1	V2	E	381.584	25.1251	24.2804
Trial 53	197	2	V1	W	86.4356	6.10611	26.9841
Trial 54	197	2	V1	S	40.2516	3.4034	20.1057
Trial 67	197	2	V2	N	369.007	21.9219	29.9706
Trial 68	197	2	V2	E	124.427	7.70771	28.9077
Trial 55	198	2	V1	W	82.5033	6.50651	24.976
Trial 56	198	2	V1	S	84.2853	6.10611	24.0574
Trial 69	198	2	V2	N	273.073	20.6206	25.2593
Trial 70	198	2	V2	E	59.7594	3.3033	31.4209
Trial 57	203	1	V1	W	339.377	23.6236	23.8759
Trial 58	203	1	V1	S	85.0909	6.30631	22.37
Trial 71	203	1	V2	N	385.321	29.9299	23.4717
Trial 72	203	1	V2	E	156.378	13.013	20.0285
Trial 59	204	1	V1	W	442.786	30.3303	24.9911
Trial 60	204	1	V1	S	91.1555	7.50751	24.612
Trial 73	204	1	V2	N	239.827	15.6156	25.762
Trial 74	204	1	V2	E	204.449	15.015	25.8538
Trial 61	229	2	V1	W	70.3173	4.4044	28.0988
Trial 62	229	2	V1	S	113.975	6.70671	29.9635
Trial 75	229	2	V2	N	209.63	12.7127	31.2568
Trial 76	229	2	V2	E	40.4757	3.5035	25.272
Trial 63	230	2	V1	W	727.022	44.5445	27.7212
Trial 64	230	2	V1	S	55.3212	3.6036	27.633
Trial 77	230	2	V2	N	335.429	19.2192	29.6543
Trial 78	230	2	V2	E	139.147	9.00901	27.8015
Trial 65	231	2	V1	W	217.02	12.9129	28.1562
Trial 66	231	2	V1	S	63.0264	4.9049	26.2348
Trial 79	231	2	V2	N	62.0096	5.40541	25.8115
Trial 80	231	2	V2	E	132.785	7.50751	29.4782
